# Supplementary material for: Whole-Blood Gene Expression Profile After Hypoxic-Ischemic Encephalopathy
Source: JAMA Netw Open. 2024 Feb 2;7(2):e2354433. doi: 10.1001/jamanetworkopen.2023.54433 (PMC10837749; doi:10.1001/jamanetworkopen.2023.54433)
Supplement: Supplement 2. — eTable 4. Differentially expressed genes associated with adverse outcome in neonates with HIE in LMIC (FDR < 0.05) eTable 5. Differentially expressed genes associated with adverse outcome in neonates with HIE in HIC (FDR < 0.05) eTable 6. Reported are the results of the Ingenuity Pathway Analysis for the differentially expressed genes associated with adverse outcome at T0 (HIC) – adjusted eTable 7. Reported are the results of the Ingenuity Pathway Analysis for the differentially expressed genes associated with adverse outcome at T0 (LMIC) – adjusted eTable 8. Differentially expressed genes associated with adverse outcome in neonates with HIE in HIC (FDR < 0.05) eTable 9. Differentially expressed genes associated with adverse outcome in neonates with HIE in LMIC (FDR < 0.05) eTable 10. Differentially expressed genes associated with adverse outcome and in common between LMIC and HIC in neonates with HIE (FDR < 0.05) eTable 11. Differentially expressed genes between HIE neonates with adverse versus good outcome over time eTable 12. Cluster 1. Reported are the results of the Ingenuity Pathway Analysis for cluster 1 identified over the time when comparing adverse and good outcome (HIC) eTable 12. Cluster 2. Reported are the results of the Ingenuity Pathway Analysis for cluster 2 identified over the time when comparing adverse and good outcome (HIC) eTable 12. Cluster 3. Reported are the results of the Ingenuity Pathway Analysis for cluster 3 identified over the time when comparing adverse and good outcome (HIC) eTable 12. Cluster 4. Reported are the results of the Ingenuity Pathway Analysis for cluster 4 identified over the time when comparing adverse and good outcome (HIC) eTable 13. Differentially expressed genes between HIE neonates versus controls over time eTable 14. Cluster 1. Reported are the results of the Ingenuity Pathway Analysis for cluster 1 identified over the time when comparing HIE neonates and healthy controls (HIC) eTable 14. Cluster 2. Reported are the [file jamanetwopen-e2354433-s002.xls]

## Sheet: Table of contents
Montaldo P, Burgod C, Herberg JA, et al. Whole-blood gene expression profile after hypoxic-ischemic encephalopathy. JAMA Netw Open. 2024;7(2):e2354433. doi:10.1001/jamanetworkopen.2023.54433
This supplemental material has been provided by the authors to give readers additional information about their work.
eTable 4.	Differentially expressed genes associated with adverse outcome in neonates with HIE in LMIC (FDR < 0.05)
eTable 5.	Differentially expressed genes associated with adverse outcome in neonates with HIE in HIC (FDR < 0.05)
eTable 6.	Reported are the results of the Ingenuity Pathway Analysis for the differentially expressed genes associated with adverse outcome at T0 (HIC) – adjusted
eTable 7.	Reported are the results of the Ingenuity Pathway Analysis for the differentially expressed genes associated with adverse outcome at T0 (LMIC) – adjusted
eTable 8.	Differentially expressed genes associated with adverse outcome in neonates with HIE in HIC (FDR < 0.05)
eTable 9.	Differentially expressed genes associated with adverse outcome in neonates with HIE in LMIC (FDR < 0.05)
eTable 10.	Differentially expressed genes associated with adverse outcome and in common between LMIC and HIC in neonates with HIE (FDR < 0.05)
eTable 11.	Differentially expressed genes between HIE neonates with adverse versus good outcome over time
eTable 12. Cluster 1	Reported are the results of the Ingenuity Pathway Analysis for cluster 1 identified over the time when comparing adverse and good outcome (HIC)
eTable 12. Cluster 2	Reported are the results of the Ingenuity Pathway Analysis for cluster 2 identified over the time when comparing adverse and good outcome (HIC)
eTable 12. Cluster 3	Reported are the results of the Ingenuity Pathway Analysis for cluster 3 identified over the time when comparing adverse and good outcome (HIC)
eTable 12. Cluster 4	Reported are the results of the Ingenuity Pathway Analysis for cluster 4 identified over the time when comparing adverse and good outcome (HIC)
eTable 13.	Differentially expressed genes between HIE neonates versus controls over time
eTable 14. Cluster 1	Reported are the results of the Ingenuity Pathway Analysis for cluster 1 identified over the time when comparing HIE neonates and healthy controls (HIC)
eTable 14. Cluster 2	Reported are the results of the Ingenuity Pathway Analysis for cluster 2 identified over the time when comparing HIE neonates and healthy controls (HIC)
eTable 14. Cluster 3	Reported are the results of the Ingenuity Pathway Analysis for cluster 3 identified over the time when comparing HIE neonates and healthy controls (HIC)
eTable 14. Cluster 4	Reported are the results of the Ingenuity Pathway Analysis for cluster 4 identified over the time when comparing HIE neonates and healthy controls (HIC)
eTable 14. Cluster 5	Reported are the results of the Ingenuity Pathway Analysis for cluster 5 identified over the time when comparing HIE neonates and healthy controls (HIC)
eTable 14. Cluster 6	Reported are the results of the Ingenuity Pathway Analysis for cluster 6 identified over the time when comparing HIE neonates and healthy controls (HIC)
eTable 14. Cluster 7	Reported are the results of the Ingenuity Pathway Analysis for cluster 7 identified over the time when comparing HIE neonates and healthy controls (HIC)
eTable 14. Cluster 8	Reported are the results of the Ingenuity Pathway Analysis for cluster 8 identified over the time when comparing HIE neonates and healthy controls (HIC)
eTable 14. Cluster 9	Reported are the results of the Ingenuity Pathway Analysis for cluster 9 identified over the time when comparing HIE neonates and healthy controls (HIC)

## Sheet: eTable 4
Ensembl ID	baseMean	log2FoldChange	lfcSE	stat	pvalue	padj
ENSG00000144381	848.675	1.1671	0.214506	5.44091	5.3e-08	0.00087022
ENSG00000149257	108.089	1.36401	0.264598	5.15501	2.54e-07	0.00201065
ENSG00000004478	454.047	1.17901	0.234385	5.03022	4.9e-07	0.00201065
ENSG00000204381	17.413	1.06843	0.210469	5.07643	3.85e-07	0.00201065
ENSG00000132002	1656.13	1.25631	0.261196	4.80985	1.51e-06	0.00354217
ENSG00000119508	29.1434	1.00648	0.208633	4.82416	1.41e-06	0.00354217
ENSG00000116161	392.978	0.857328	0.177266	4.83641	1.32e-06	0.00354217
ENSG00000177606	70.0249	0.995602	0.209072	4.76199	1.92e-06	0.00393349
ENSG00000080824	7569.18	1.07949	0.231887	4.65525	3.24e-06	0.00442664
ENSG00000182253	39.5109	0.970549	0.207141	4.68545	2.79e-06	0.00442664
ENSG00000130340	653.964	0.679652	0.145775	4.66235	3.13e-06	0.00442664
ENSG00000111729	261.151	-0.540574	0.115553	-4.67817	2.89e-06	0.00442664
ENSG00000124882	44.9402	1.184	0.258158	4.58635	4.51e-06	0.00569583
ENSG00000169429	371.398	1.68494	0.369335	4.56209	5.06e-06	0.00593884
ENSG00000112149	175.99	1.20136	0.268274	4.4781	7.53e-06	0.00696315
ENSG00000156966	19.1619	1.1459	0.256057	4.47517	7.64e-06	0.00696315
ENSG00000158050	62.3966	0.890102	0.197814	4.49969	6.81e-06	0.00696315
ENSG00000237513	271.121	0.713025	0.159316	4.47554	7.62e-06	0.00696315
ENSG00000164684	97.5026	0.817381	0.185316	4.41074	1.03e-05	0.00824572
ENSG00000109771	27.2587	0.580154	0.131988	4.39552	1.11e-05	0.00824572
ENSG00000134508	42.362	0.566524	0.128544	4.40723	1.05e-05	0.00824572
ENSG00000128872	436.989	-0.536018	0.121672	-4.40544	1.06e-05	0.00824572
ENSG00000130844	152.482	0.502091	0.114641	4.37969	1.19e-05	0.00838615
ENSG00000197429	128.426	-0.297857	0.0681141	-4.3729	1.23e-05	0.00838615
ENSG00000120694	1639.74	1.3296	0.306265	4.34136	1.42e-05	0.00860955
ENSG00000105376	33.3094	1.08421	0.249578	4.34417	1.4e-05	0.00860955
ENSG00000105963	39.3396	-0.800937	0.183987	-4.35322	1.34e-05	0.00860955
ENSG00000114529	32.2781	0.583585	0.134772	4.33017	1.49e-05	0.00873523
ENSG00000139793	1418.99	0.910016	0.212022	4.29207	1.77e-05	0.0100201
ENSG00000184205	76.8199	0.936363	0.219308	4.26963	1.96e-05	0.0107139
ENSG00000175048	189.257	0.547106	0.128761	4.24901	2.15e-05	0.0113701
ENSG00000152556	122.023	0.656208	0.158478	4.14069	3.46e-05	0.0177631
ENSG00000042062	1187.19	0.960372	0.232729	4.12656	3.68e-05	0.0183177
ENSG00000198932	93.8163	0.589205	0.144228	4.08524	4.4e-05	0.0202152
ENSG00000090273	197.879	0.491112	0.120263	4.08366	4.43e-05	0.0202152
ENSG00000271522	13.7232	-1.14369	0.279799	-4.08753	4.36e-05	0.0202152
ENSG00000267568	23.4942	1.03657	0.254691	4.06989	4.7e-05	0.0208687
ENSG00000242265	28.8128	0.799854	0.197803	4.04369	5.26e-05	0.0227056
ENSG00000175061	1410.83	0.30717	0.0760727	4.03785	5.39e-05	0.0227056
ENSG00000074696	153.976	0.39751	0.0989472	4.0174	5.88e-05	0.0228899
ENSG00000159459	1383.58	0.310696	0.0774227	4.01298	6e-05	0.0228899
ENSG00000255197	397.573	-0.604251	0.150182	-4.02346	5.74e-05	0.0228899
ENSG00000237576	12.1174	-0.776041	0.193074	-4.0194	5.83e-05	0.0228899
ENSG00000133872	2248.82	0.357826	0.0899313	3.97888	6.92e-05	0.02471
ENSG00000170606	684.048	0.280263	0.0703577	3.9834	6.79e-05	0.02471
ENSG00000183049	3066.79	-0.558852	0.140202	-3.98605	6.72e-05	0.02471
ENSG00000152270	8000.63	0.564505	0.14285	3.95173	7.76e-05	0.0270993
ENSG00000232613	29.8213	0.725432	0.184232	3.9376	8.23e-05	0.027626
ENSG00000205189	243.277	0.561835	0.142702	3.93713	8.25e-05	0.027626
ENSG00000128039	31.6642	-0.429137	0.109229	-3.92878	8.54e-05	0.0280318
ENSG00000248727	93.6053	-0.637004	0.162357	-3.92349	8.73e-05	0.0280925
ENSG00000177426	178.558	0.54643	0.140012	3.90273	9.51e-05	0.0289143
ENSG00000156804	195.565	0.544001	0.139366	3.90338	9.49e-05	0.0289143
ENSG00000118495	447.356	-0.384756	0.0984384	-3.90859	9.28e-05	0.0289143
ENSG00000186416	121.558	0.446129	0.114721	3.88881	0.000100735	0.0300667
ENSG00000165591	275.573	0.725586	0.187393	3.872	0.000107948	0.0315799
ENSG00000162437	97.6471	0.364165	0.0941467	3.86806	0.000109704	0.0315799
ENSG00000180712	50.5597	-0.743337	0.192378	-3.86393	0.000111576	0.0315799
ENSG00000272168	344.129	0.587588	0.152744	3.84688	0.000119633	0.0322694
ENSG00000163918	58.8054	0.422041	0.109726	3.84631	0.00011991	0.0322694
ENSG00000141096	23.0831	-0.906037	0.235508	-3.84716	0.000119497	0.0322694
ENSG00000198721	75.3126	0.39181	0.102021	3.84049	0.000122787	0.0325107
ENSG00000262370	78.0503	-0.543902	0.142293	-3.82242	0.00013215	0.0344344
ENSG00000179841	43.3155	0.7874	0.206703	3.80934	0.00013934	0.0346577
ENSG00000092820	1193.44	0.359815	0.0943861	3.81216	0.000137757	0.0346577
ENSG00000267659	47.7352	-1.02407	0.268578	-3.81294	0.000137321	0.0346577
ENSG00000185022	67.4492	0.790564	0.208462	3.79237	0.000149218	0.0365605
ENSG00000101445	589.869	0.529499	0.140181	3.77725	0.000158571	0.0382808
ENSG00000119408	990.662	-0.506232	0.134389	-3.7669	0.000165288	0.0387623
ENSG00000227200	33.5656	-0.685388	0.181885	-3.76825	0.000164399	0.0387623
ENSG00000096384	3797.13	0.625767	0.166283	3.76328	0.0001677	0.0387742
ENSG00000261218	91.8732	-0.544179	0.144738	-3.75976	0.00017008	0.0387782
ENSG00000151929	167.289	0.909658	0.243105	3.74183	0.000182684	0.0396526
ENSG00000273271	9.22606	0.752148	0.200552	3.75039	0.000176556	0.0396526
ENSG00000233901	72.435	-0.667244	0.178232	-3.74368	0.000181344	0.0396526
ENSG00000180767	70.0348	-0.8869	0.237101	-3.74061	0.000183577	0.0396526
ENSG00000166532	209.797	0.366879	0.099157	3.69998	0.00021562	0.045969
ENSG00000121966	2037.81	0.468299	0.127166	3.68259	0.00023088	0.0480739
ENSG00000231113	109.514	-0.429455	0.116736	-3.67886	0.000234278	0.0480739
ENSG00000233038	59.7781	-0.778465	0.211524	-3.68027	0.000232986	0.0480739
ENSG00000125900	98.2562	-0.633099	0.172438	-3.67146	0.000241165	0.0488762
ENSG00000187824	28.932	0.419436	0.114462	3.6644	0.000247916	0.0493425
ENSG00000241489	67.9401	-0.494687	0.135057	-3.6628	0.000249478	0.0493425
Differential expression analysis was adjusted for birth weight, gender, gestational age and for treatment (hypothermia or usual care)

## Sheet: eTable 5
Ensembl ID	baseMean	log2FoldChange	lfcSE	stat	pvalue	padj
ENSG00000177675	24.0256	1.88781	0.30385	6.21298	5.2e-10	1.22e-05		Differential expression analysis was adjusted for birth weight, gender, gestational age and for treatment (hypothermia or usual care)
ENSG00000109047	21.0162	2.84089	0.52264	5.43564	5.46e-08	0.000640665
ENSG00000107816	269.892	-0.959313	0.18362	-5.22445	1.75e-07	0.00128825
ENSG00000276916	47.565	1.59558	0.307911	5.18195	2.2e-07	0.00128825
ENSG00000263843	43.89	-1.2426	0.245475	-5.06203	4.15e-07	0.00139067
ENSG00000251586	133.254	1.15421	0.226181	5.10302	3.34e-07	0.00139067
ENSG00000229894	323.537	1.9307	0.381247	5.06417	4.1e-07	0.00139067
ENSG00000200814	60.2471	1.04119	0.207746	5.01184	5.39e-07	0.00140579
ENSG00000266236	100.125	1.15592	0.229999	5.02577	5.01e-07	0.00140579
ENSG00000105289	25.5934	-1.60687	0.323694	-4.96417	6.9e-07	0.0015159
ENSG00000005448	75.5615	-1.27581	0.259469	-4.917	8.79e-07	0.0015159
ENSG00000128739	123.587	-1.03328	0.212361	-4.86566	1.14e-06	0.0015159
ENSG00000064886	387.412	-1.01666	0.20758	-4.89765	9.7e-07	0.0015159
ENSG00000162813	165.419	-0.702081	0.142656	-4.92149	8.59e-07	0.0015159
ENSG00000222858	42.7903	1.0831	0.220049	4.92207	8.56e-07	0.0015159
ENSG00000224083	175.966	1.17707	0.241553	4.87294	1.1e-06	0.0015159
ENSG00000240531	149.256	1.32345	0.272809	4.85118	1.23e-06	0.0015159
ENSG00000146006	88.0903	1.36319	0.279309	4.88059	1.06e-06	0.0015159
ENSG00000230789	84.7664	1.69288	0.348691	4.85496	1.2e-06	0.0015159
ENSG00000172840	133.673	-1.02606	0.212152	-4.83642	1.32e-06	0.00155118
ENSG00000239351	114.998	1.18665	0.246791	4.80831	1.52e-06	0.00170103
ENSG00000251467	35.2966	1.24035	0.258991	4.78915	1.67e-06	0.00178663
ENSG00000246465	7.82619	-3.86375	0.808447	-4.77923	1.76e-06	0.00179548
ENSG00000173894	133.465	-1.24123	0.26156	-4.74547	2.08e-06	0.00195828
ENSG00000268027	198.852	-1.12977	0.238103	-4.7449	2.09e-06	0.00195828
ENSG00000232878	129.423	1.1938	0.252936	4.71977	2.36e-06	0.00213117
ENSG00000167664	222.629	-1.08342	0.232493	-4.66002	3.16e-06	0.0024385
ENSG00000090006	289.728	-1.00519	0.216302	-4.64715	3.37e-06	0.0024385
ENSG00000127334	1986.01	-0.993515	0.213925	-4.64421	3.41e-06	0.0024385
ENSG00000234741	795.563	-0.920836	0.199087	-4.62529	3.74e-06	0.0024385
ENSG00000162227	118.306	-0.824097	0.177759	-4.63602	3.55e-06	0.0024385
ENSG00000251023	122.746	0.921794	0.199164	4.62833	3.69e-06	0.0024385
ENSG00000100583	36.6365	1.31909	0.282593	4.6678	3.04e-06	0.0024385
ENSG00000145428	651.252	1.49961	0.323236	4.63935	3.5e-06	0.0024385
ENSG00000237719	544.696	1.51556	0.327382	4.62933	3.67e-06	0.0024385
ENSG00000200164	5.53432	2.28962	0.490687	4.66616	3.07e-06	0.0024385
ENSG00000131634	338.442	-1.30405	0.283413	-4.60124	4.2e-06	0.00246409
ENSG00000168646	200.773	-1.19318	0.258993	-4.60701	4.09e-06	0.00246409
ENSG00000178498	100.417	-1.12806	0.245018	-4.60399	4.14e-06	0.00246409
ENSG00000213172	30.4167	2.39661	0.520622	4.60337	4.16e-06	0.00246409
ENSG00000213613	283.095	1.16981	0.254557	4.59548	4.32e-06	0.00247135
ENSG00000140006	146.437	-1.24588	0.271596	-4.58726	4.49e-06	0.00250939
ENSG00000211766	21.2634	-1.44188	0.315288	-4.57323	4.8e-06	0.00258045
ENSG00000139266	268.876	-0.910836	0.199236	-4.57164	4.84e-06	0.00258045
ENSG00000177535	87.3018	1.74369	0.381803	4.56698	4.95e-06	0.00258045
ENSG00000115687	719.132	-1.18367	0.260575	-4.54253	5.56e-06	0.00260889
ENSG00000163682	3676.98	-1.118	0.245725	-4.5498	5.37e-06	0.00260889
ENSG00000137154	9211.96	-1.01435	0.223092	-4.54675	5.45e-06	0.00260889
ENSG00000184428	257.893	-0.798646	0.175514	-4.55032	5.36e-06	0.00260889
ENSG00000183621	1090.86	1.40755	0.309214	4.55202	5.31e-06	0.00260889
ENSG00000001461	814.12	-0.956257	0.210708	-4.5383	5.67e-06	0.00260951
ENSG00000165349	13.3887	-2.21837	0.492129	-4.5077	6.55e-06	0.00268207
ENSG00000142541	14562.6	-1.03612	0.229385	-4.51697	6.27e-06	0.00268207
ENSG00000162729	273.069	-0.920616	0.203861	-4.51591	6.3e-06	0.00268207
ENSG00000179222	348.43	-0.73573	0.16304	-4.51256	6.41e-06	0.00268207
ENSG00000228057	110.554	1.26598	0.281	4.50528	6.63e-06	0.00268207
ENSG00000267637	20.1862	1.46344	0.323975	4.51714	6.27e-06	0.00268207
ENSG00000250995	56.5232	1.52512	0.336944	4.52634	6e-06	0.00268207
ENSG00000180035	116.563	-1.05444	0.234462	-4.49727	6.88e-06	0.00269229
ENSG00000278607	15.8992	1.7021	0.37824	4.50005	6.79e-06	0.00269229
ENSG00000226688	526.585	1.06958	0.23808	4.49254	7.04e-06	0.00270763
ENSG00000163600	323.771	-1.55498	0.347413	-4.47588	7.61e-06	0.00283465
ENSG00000166341	642.069	-1.17477	0.262283	-4.479	7.5e-06	0.00283465
ENSG00000115085	1979.67	-1.00691	0.225337	-4.46844	7.88e-06	0.0028673
ENSG00000102743	171.844	-0.955083	0.21382	-4.46675	7.94e-06	0.0028673
ENSG00000104290	33.0445	-1.59739	0.35929	-4.44597	8.75e-06	0.00302817
ENSG00000118518	1567.46	1.13153	0.254541	4.44536	8.77e-06	0.00302817
ENSG00000144230	16.8625	2.03937	0.458572	4.44722	8.7e-06	0.00302817
ENSG00000201185	6.03916	-17.2531	3.88802	-4.4375	9.1e-06	0.00306763
ENSG00000123989	52.1141	-1.04953	0.236738	-4.43329	9.28e-06	0.00306763
ENSG00000215421	1513.38	0.712937	0.160814	4.43332	9.28e-06	0.00306763
ENSG00000284691	177.088	-1.03461	0.233873	-4.42381	9.7e-06	0.00307541
ENSG00000228097	54.2078	1.59782	0.360846	4.42797	9.51e-06	0.00307541
ENSG00000226833	13.1016	1.65324	0.373479	4.4266	9.57e-06	0.00307541
ENSG00000235954	140.311	-0.588438	0.133526	-4.40691	1.05e-05	0.00315477
ENSG00000245958	726.8	1.00257	0.227231	4.41212	1.02e-05	0.00315477
ENSG00000266111	36.8066	1.05399	0.239091	4.4083	1.04e-05	0.00315477
ENSG00000269956	421.751	1.56806	0.35541	4.41197	1.02e-05	0.00315477
ENSG00000196839	219.117	-1.06351	0.242176	-4.39148	1.13e-05	0.00334441
ENSG00000265625	355.993	1.12349	0.25639	4.38197	1.18e-05	0.00340758
ENSG00000271631	13.0068	2.00186	0.456749	4.38285	1.17e-05	0.00340758
ENSG00000142937	7287.61	-1.01628	0.23276	-4.36622	1.26e-05	0.00358565
ENSG00000141569	287.948	-0.67426	0.154451	-4.36553	1.27e-05	0.00358565
ENSG00000164039	97.0277	-1.15737	0.266059	-4.35003	1.36e-05	0.00371452
ENSG00000259367	50.698	0.887886	0.203898	4.35456	1.33e-05	0.00371452
ENSG00000200075	23.1213	1.2157	0.279401	4.3511	1.35e-05	0.00371452
ENSG00000095002	472.178	-1.00034	0.230891	-4.33254	1.47e-05	0.00397612
ENSG00000280122	20.6483	-2.97105	0.688399	-4.31589	1.59e-05	0.00412569
ENSG00000211804	23.1104	-1.76619	0.409135	-4.31688	1.58e-05	0.00412569
ENSG00000266993	63.925	0.997894	0.231289	4.31448	1.6e-05	0.00412569
ENSG00000276649	346.088	1.36317	0.315512	4.32052	1.56e-05	0.00412569
ENSG00000211747	106.527	-1.21454	0.282246	-4.30313	1.68e-05	0.00424955
ENSG00000166289	144.51	-1.00467	0.233396	-4.30455	1.67e-05	0.00424955
ENSG00000224546	24.5829	-1.35195	0.314458	-4.29929	1.71e-05	0.00427326
ENSG00000104635	98.2233	-1.21162	0.282005	-4.29644	1.74e-05	0.00427326
ENSG00000248727	47.849	1.65325	0.384936	4.29486	1.75e-05	0.00427326
ENSG00000196172	87.3933	-1.0892	0.254341	-4.28243	1.85e-05	0.00443728
ENSG00000118971	2743.29	-0.995894	0.232582	-4.28191	1.85e-05	0.00443728
ENSG00000165689	339.168	-0.71863	0.167981	-4.27804	1.89e-05	0.00446942
ENSG00000256862	92.628	-0.916495	0.214585	-4.27101	1.95e-05	0.00447709
ENSG00000198585	1250.23	1.38942	0.325266	4.27164	1.94e-05	0.00447709
ENSG00000143318	13.772	1.85823	0.434926	4.27251	1.93e-05	0.00447709
ENSG00000213672	153.119	-0.743819	0.174487	-4.2629	2.02e-05	0.00459765
ENSG00000259834	433.804	-1.17026	0.27477	-4.25904	2.05e-05	0.00463281
ENSG00000211801	32.2242	-1.53442	0.361085	-4.24948	2.14e-05	0.00470419
ENSG00000239653	378.064	0.591047	0.139163	4.24717	2.16e-05	0.00470419
ENSG00000272625	82.4801	1.23887	0.291647	4.24783	2.16e-05	0.00470419
ENSG00000237711	71.908	1.28191	0.301604	4.25032	2.13e-05	0.00470419
ENSG00000135469	69.8915	-0.927149	0.21875	-4.23839	2.25e-05	0.00471715
ENSG00000260452	104.805	1.23258	0.290696	4.24009	2.23e-05	0.00471715
ENSG00000262339	43.2682	1.2836	0.302819	4.23883	2.25e-05	0.00471715
ENSG00000236438	1734.04	1.64586	0.387906	4.24294	2.21e-05	0.00471715
ENSG00000283994	228.342	0.984049	0.23231	4.23593	2.28e-05	0.00472706
ENSG00000267293	127.76	1.47603	0.34876	4.23222	2.31e-05	0.00476352
ENSG00000280587	10.7921	2.03167	0.480683	4.22663	2.37e-05	0.00484079
ENSG00000247796	18.377	-1.61892	0.384184	-4.21392	2.51e-05	0.00491171
ENSG00000182866	1520.13	-1.0491	0.248582	-4.22036	2.44e-05	0.00491171
ENSG00000058056	117.555	-0.80555	0.191049	-4.21646	2.48e-05	0.00491171
ENSG00000270911	171.29	1.08038	0.256219	4.21663	2.48e-05	0.00491171
ENSG00000249437	2829.19	1.6645	0.395016	4.21376	2.51e-05	0.00491171
ENSG00000005884	35.5412	-1.31353	0.312284	-4.2062	2.6e-05	0.00496791
ENSG00000228655	1259.84	0.932508	0.221553	4.20897	2.57e-05	0.00496791
ENSG00000053524	86.8358	1.51201	0.359521	4.20561	2.6e-05	0.00496791
ENSG00000197380	9.4292	-2.57833	0.613556	-4.20227	2.64e-05	0.00500051
ENSG00000111678	120.203	-1.1554	0.275175	-4.1988	2.68e-05	0.00500051
ENSG00000117322	316.298	-1.1294	0.269021	-4.19818	2.69e-05	0.00500051
ENSG00000073849	2469.22	-0.737775	0.175791	-4.19689	2.71e-05	0.00500051
ENSG00000187601	93.7544	-1.27987	0.305408	-4.19068	2.78e-05	0.0050791
ENSG00000099284	36.8396	-1.10126	0.262856	-4.18958	2.79e-05	0.0050791
ENSG00000167286	568.735	-1.06692	0.254791	-4.18742	2.82e-05	0.0050791
ENSG00000103264	330.809	-0.79271	0.189436	-4.18459	2.86e-05	0.0050791
ENSG00000160049	376.085	-0.501942	0.119906	-4.18612	2.84e-05	0.0050791
ENSG00000139291	229.269	-0.748695	0.17907	-4.18102	2.9e-05	0.00508372
ENSG00000124103	27.8089	1.09774	0.262557	4.18096	2.9e-05	0.00508372
ENSG00000133134	39.4367	-1.3014	0.311952	-4.1718	3.02e-05	0.00522788
ENSG00000185838	89.7697	-0.865721	0.207546	-4.17123	3.03e-05	0.00522788
ENSG00000229515	222.937	2.08619	0.500475	4.16843	3.07e-05	0.00525394
ENSG00000171126	25.8551	-2.0779	0.499254	-4.16201	3.15e-05	0.00533002
ENSG00000143365	14.4008	-1.81571	0.4369	-4.1559	3.24e-05	0.00533002
ENSG00000153283	937.448	-1.00387	0.241228	-4.1615	3.16e-05	0.00533002
ENSG00000167792	748.646	-0.77358	0.186144	-4.15581	3.24e-05	0.00533002
ENSG00000089486	552.705	-0.502495	0.120861	-4.15761	3.22e-05	0.00533002
ENSG00000180353	9570.63	0.819049	0.197107	4.15536	3.25e-05	0.00533002
ENSG00000136444	324.922	-0.836106	0.201347	-4.15255	3.29e-05	0.00535828
ENSG00000240787	22.4907	-1.66384	0.401421	-4.14488	3.4e-05	0.00542981
ENSG00000165821	62.2747	-1.43801	0.346943	-4.1448	3.4e-05	0.00542981
ENSG00000057657	788.123	1.24706	0.300703	4.14715	3.37e-05	0.00542981
ENSG00000162711	1319.95	1.35422	0.326916	4.14242	3.44e-05	0.00544922
ENSG00000227006	42.7159	1.49228	0.360542	4.13899	3.49e-05	0.00549442
ENSG00000212743	537.655	2.02682	0.490161	4.13501	3.55e-05	0.00555311
ENSG00000269893	229.721	-1.24293	0.300752	-4.13274	3.58e-05	0.00557116
ENSG00000133065	299.408	-0.890456	0.2157	-4.12822	3.66e-05	0.00557464
ENSG00000100393	9144.69	0.673866	0.163197	4.12916	3.64e-05	0.00557464
ENSG00000181800	1085.78	0.80974	0.196168	4.12779	3.66e-05	0.00557464
ENSG00000241886	199.704	1.47658	0.357821	4.12658	3.68e-05	0.00557464
ENSG00000158106	268.949	-1.16547	0.282619	-4.12383	3.73e-05	0.00560557
ENSG00000250893	95.6061	1.61002	0.390734	4.1205	3.78e-05	0.00565114
ENSG00000143515	1375.8	-1.02027	0.248677	-4.10278	4.08e-05	0.00598688
ENSG00000138336	200.673	-0.754378	0.183934	-4.10136	4.11e-05	0.00598688
ENSG00000236254	84.2599	1.23257	0.300303	4.10442	4.05e-05	0.00598688
ENSG00000070729	40.8868	1.62439	0.395937	4.10266	4.08e-05	0.00598688
ENSG00000143434	50.2383	-1.43014	0.349296	-4.09436	4.23e-05	0.00608415
ENSG00000142875	1611.5	-1.11367	0.271894	-4.09599	4.2e-05	0.00608415
ENSG00000020129	297.296	-0.725214	0.177169	-4.09336	4.25e-05	0.00608415
ENSG00000144647	107.792	-1.03472	0.252912	-4.09124	4.29e-05	0.00610277
ENSG00000279166	1073.74	1.23546	0.302252	4.08752	4.36e-05	0.00616392
ENSG00000116793	1202.33	1.37117	0.335624	4.08544	4.4e-05	0.00618218
ENSG00000179152	960.115	1.01391	0.248313	4.08321	4.44e-05	0.00620482
ENSG00000175265	478.645	-0.97183	0.238168	-4.08044	4.5e-05	0.00624198
ENSG00000255569	15.7931	-2.38024	0.584381	-4.07309	4.64e-05	0.00640454
ENSG00000273319	540.654	1.03974	0.255474	4.06985	4.7e-05	0.00645635
ENSG00000188266	30.6566	-1.61935	0.399035	-4.05815	4.95e-05	0.00656224
ENSG00000214389	16.6642	-1.56782	0.386974	-4.05149	5.09e-05	0.00656224
ENSG00000109475	1737.57	-1.13669	0.279891	-4.06118	4.88e-05	0.00656224
ENSG00000101224	1184.86	-1.0791	0.26588	-4.05861	4.94e-05	0.00656224
ENSG00000099204	3477.92	-0.946678	0.233567	-4.05313	5.05e-05	0.00656224
ENSG00000247626	199.46	-0.761953	0.187563	-4.06239	4.86e-05	0.00656224
ENSG00000197818	2298.38	0.914546	0.225444	4.05663	4.98e-05	0.00656224
ENSG00000228340	388.309	1.29692	0.320085	4.05179	5.08e-05	0.00656224
ENSG00000283118	142.91	1.48445	0.366182	4.05385	5.04e-05	0.00656224
ENSG00000230839	82.2123	1.59697	0.394119	4.052	5.08e-05	0.00656224
ENSG00000280136	9.54219	3.65401	0.899902	4.06046	4.9e-05	0.00656224
ENSG00000129103	702.213	-0.741178	0.183118	-4.04755	5.18e-05	0.00661652
ENSG00000115365	403.923	-0.734833	0.181574	-4.04701	5.19e-05	0.00661652
ENSG00000065717	66.0353	-1.34864	0.333956	-4.03839	5.38e-05	0.00671828
ENSG00000280014	69.7763	-1.03868	0.257193	-4.03851	5.38e-05	0.00671828
ENSG00000163644	847.833	-0.776042	0.192049	-4.04084	5.33e-05	0.00671828
ENSG00000108439	223.015	-0.723491	0.179001	-4.04184	5.3e-05	0.00671828
ENSG00000140511	424.959	-1.07203	0.265639	-4.03564	5.45e-05	0.00675307
ENSG00000015676	1016.84	-0.498	0.123467	-4.03346	5.5e-05	0.00675307
ENSG00000079277	4839.54	1.37112	0.339927	4.03356	5.49e-05	0.00675307
ENSG00000114779	352.849	-0.599123	0.148586	-4.03216	5.53e-05	0.00675512
ENSG00000185924	19.6143	-1.58721	0.394014	-4.0283	5.62e-05	0.00680736
ENSG00000110448	1156.86	-1.06852	0.265386	-4.02627	5.67e-05	0.00680736
ENSG00000269609	222.217	-0.705185	0.175179	-4.0255	5.69e-05	0.00680736
ENSG00000198677	1066.87	-0.541343	0.134474	-4.02564	5.68e-05	0.00680736
ENSG00000203497	172.412	-0.59355	0.147576	-4.02199	5.77e-05	0.00687454
ENSG00000115594	1435.34	1.52319	0.378917	4.01985	5.82e-05	0.00690224
ENSG00000124772	605.425	1.78529	0.444346	4.01779	5.87e-05	0.00692807
ENSG00000165929	1341.53	-0.982871	0.244902	-4.01333	5.99e-05	0.00699696
ENSG00000183161	201.865	-0.731991	0.182401	-4.01309	5.99e-05	0.00699696
ENSG00000257698	44.3039	-1.11953	0.279171	-4.01019	6.07e-05	0.0070485
ENSG00000174500	141.177	-1.35211	0.337395	-4.00749	6.14e-05	0.00707321
ENSG00000008988	4378.32	-0.910404	0.227201	-4.00704	6.15e-05	0.00707321
ENSG00000171858	1978.5	-1.1087	0.277062	-4.00165	6.29e-05	0.00707991
ENSG00000112655	167.109	-1.09705	0.274139	-4.00179	6.29e-05	0.00707991
ENSG00000096433	671.343	-1.0005	0.250105	-4.00031	6.33e-05	0.00707991
ENSG00000198835	60.8311	-0.877664	0.2192	-4.00394	6.23e-05	0.00707991
ENSG00000246430	35.8356	1.5136	0.377897	4.00533	6.19e-05	0.00707991
ENSG00000177575	3704.61	2.50783	0.626964	3.99996	6.34e-05	0.00707991
ENSG00000172183	1735.92	-0.561905	0.140699	-3.99367	6.51e-05	0.00716505
ENSG00000169554	8947.07	1.12505	0.281677	3.99412	6.49e-05	0.00716505
ENSG00000075420	4554.88	1.24819	0.312621	3.99266	6.53e-05	0.00716505
ENSG00000228166	93.9676	1.45463	0.364042	3.99577	6.45e-05	0.00716505
ENSG00000233016	358.374	-0.739001	0.185234	-3.98956	6.62e-05	0.00722566
ENSG00000188042	1654.52	-0.908316	0.227762	-3.988	6.66e-05	0.00723957
ENSG00000230730	24.6153	1.9479	0.488646	3.98633	6.71e-05	0.00725704
ENSG00000122224	700.025	-1.10206	0.276683	-3.98309	6.8e-05	0.0072894
ENSG00000167515	165.23	-0.617843	0.155102	-3.98348	6.79e-05	0.0072894
ENSG00000069966	385	-1.02536	0.257665	-3.97942	6.91e-05	0.00736926
ENSG00000078596	815.311	-1.3781	0.346566	-3.97643	7e-05	0.0073821
ENSG00000105372	5601.67	-0.984216	0.247449	-3.97745	6.97e-05	0.0073821
ENSG00000172594	217.829	1.51822	0.38197	3.97472	7.05e-05	0.0073821
ENSG00000249309	54.0165	1.74257	0.438352	3.97527	7.03e-05	0.0073821
ENSG00000243055	266.234	1.38583	0.348766	3.97352	7.08e-05	0.00738663
ENSG00000167526	13144.2	-0.900578	0.226859	-3.96977	7.19e-05	0.00743957
ENSG00000086288	215.325	1.06325	0.26784	3.96971	7.2e-05	0.00743957
ENSG00000250461	27.6073	1.57674	0.397325	3.96839	7.24e-05	0.00744793
ENSG00000211812	12.2228	-1.78371	0.449711	-3.96633	7.3e-05	0.00747967
ENSG00000130005	65.3236	-1.05795	0.267235	-3.95888	7.53e-05	0.00756771
ENSG00000198937	122.191	-0.799419	0.201975	-3.95801	7.56e-05	0.00756771
ENSG00000101444	389.295	-0.719311	0.181606	-3.96083	7.47e-05	0.00756771
ENSG00000234534	72.62	1.01329	0.255739	3.9622	7.43e-05	0.00756771
ENSG00000168454	8.18134	1.69305	0.427823	3.95737	7.58e-05	0.00756771
ENSG00000116991	3405.2	1.76508	0.445717	3.96008	7.49e-05	0.00756771
ENSG00000135144	265.562	-1.22014	0.308448	-3.95575	7.63e-05	0.00758668
ENSG00000204934	58.3406	-1.20028	0.303724	-3.95189	7.75e-05	0.00766643
ENSG00000197457	619.64	-1.02999	0.260726	-3.95047	7.8e-05	0.00766643
ENSG00000011132	371.636	-0.608447	0.154028	-3.95023	7.81e-05	0.00766643
ENSG00000267440	7.36889	-2.49839	0.633011	-3.94683	7.92e-05	0.00767962
ENSG00000101695	529.615	-0.882606	0.223524	-3.9486	7.86e-05	0.00767962
ENSG00000106070	1335.94	1.23485	0.312811	3.94759	7.89e-05	0.00767962
ENSG00000150637	1205.63	-0.82508	0.20918	-3.94436	8e-05	0.00769565
ENSG00000121671	558.622	-0.384911	0.0975648	-3.94519	7.97e-05	0.00769565
ENSG00000005513	20.7494	-1.86382	0.472906	-3.94121	8.11e-05	0.00769777
ENSG00000203867	35.5202	-1.61495	0.40966	-3.94217	8.07e-05	0.00769777
ENSG00000111674	140.761	-0.996998	0.253153	-3.93832	8.21e-05	0.00769777
ENSG00000105202	960.599	-0.956059	0.242805	-3.93756	8.23e-05	0.00769777
ENSG00000171863	2513.56	-0.868172	0.220519	-3.93695	8.25e-05	0.00769777
ENSG00000171960	84.4777	-0.811526	0.205815	-3.94299	8.05e-05	0.00769777
ENSG00000109466	3124.49	1.29473	0.328898	3.93656	8.27e-05	0.00769777
ENSG00000240527	24.3856	1.37029	0.347965	3.93801	8.22e-05	0.00769777
ENSG00000114942	1438.25	-1.08665	0.276131	-3.93526	8.31e-05	0.00770877
ENSG00000112667	97.8687	-1.22635	0.311939	-3.93136	8.45e-05	0.00772804
ENSG00000135960	109.837	-1.00763	0.25617	-3.93343	8.37e-05	0.00772804
ENSG00000240891	287.226	-0.967102	0.246098	-3.92974	8.5e-05	0.00772804
ENSG00000143891	106.743	-0.702696	0.178703	-3.9322	8.42e-05	0.00772804
ENSG00000260563	156.112	0.734962	0.187059	3.92903	8.53e-05	0.00772804
ENSG00000133812	2191.12	1.00396	0.255457	3.93004	8.49e-05	0.00772804
ENSG00000100316	14496.4	-0.913054	0.232628	-3.92495	8.67e-05	0.00774036
ENSG00000146143	172.672	-0.693661	0.176799	-3.92345	8.73e-05	0.00774036
ENSG00000263001	743.482	-0.520089	0.13257	-3.92314	8.74e-05	0.00774036
ENSG00000243746	65.3716	1.28076	0.326441	3.92341	8.73e-05	0.00774036
ENSG00000230718	43.4447	1.43954	0.366511	3.92769	8.58e-05	0.00774036
ENSG00000257202	10.1892	1.51136	0.385134	3.92425	8.7e-05	0.00774036
ENSG00000254859	65.9797	1.63669	0.417411	3.92106	8.82e-05	0.00774881
ENSG00000229331	101.913	1.6478	0.420212	3.92136	8.81e-05	0.00774881
ENSG00000085662	293.311	-0.817191	0.208477	-3.91982	8.86e-05	0.0077599
ENSG00000149582	63.2215	-1.03197	0.26343	-3.91744	8.95e-05	0.00777879
ENSG00000125691	3031.8	-0.913971	0.2333	-3.91758	8.94e-05	0.00777879
ENSG00000145555	747.655	1.5859	0.405239	3.91348	9.1e-05	0.00787818
ENSG00000196557	77.282	-1.39578	0.35681	-3.91182	9.16e-05	0.00790356
ENSG00000230225	81.6956	1.29038	0.330044	3.90972	9.24e-05	0.00791445
ENSG00000201724	16.6034	1.47471	0.377121	3.91044	9.21e-05	0.00791445
ENSG00000096092	20.1828	-1.6429	0.420809	-3.90416	9.46e-05	0.00795306
ENSG00000105255	25.6563	-1.56002	0.399563	-3.90432	9.45e-05	0.00795306
ENSG00000164867	53.463	-1.22609	0.31405	-3.90412	9.46e-05	0.00795306
ENSG00000163468	1221.66	-0.569811	0.145982	-3.9033	9.49e-05	0.00795306
ENSG00000180953	288.352	1.03659	0.265561	3.90339	9.49e-05	0.00795306
ENSG00000226128	40.4688	1.25812	0.322206	3.9047	9.43e-05	0.00795306
ENSG00000174807	220.994	-1.23743	0.317274	-3.90018	9.61e-05	0.00802771
ENSG00000270409	31.6306	1.41814	0.363976	3.89625	9.77e-05	0.00813008
ENSG00000273604	47.0832	-1.29431	0.332303	-3.89497	9.82e-05	0.00814419
ENSG00000260081	6.09088	-2.45981	0.631783	-3.89345	9.88e-05	0.00816668
ENSG00000167207	994.206	1.06716	0.274152	3.89259	9.92e-05	0.00816668
ENSG00000173681	470.685	0.526258	0.135264	3.89061	0.0001	0.00820506
ENSG00000144712	42.9931	-0.980356	0.252087	-3.88896	0.000100675	0.00823221
ENSG00000259548	42.326	1.26922	0.326649	3.88557	0.000102091	0.00831898
ENSG00000163093	16.9681	-1.72171	0.443699	-3.88036	0.000104303	0.00843316
ENSG00000196700	461.724	-0.763929	0.196931	-3.87918	0.000104811	0.00843316
ENSG00000164284	294.589	-0.740592	0.190928	-3.87891	0.000104926	0.00843316
ENSG00000179299	662.461	1.54704	0.398836	3.8789	0.000104929	0.00843316
ENSG00000171574	55.8887	-0.828249	0.213609	-3.87742	0.000105572	0.00845582
ENSG00000261236	352.405	-0.788048	0.203525	-3.87201	0.000107944	0.00851002
ENSG00000279159	4468.76	0.839468	0.216638	3.87497	0.000106636	0.00851002
ENSG00000138185	5888.53	1.17689	0.303905	3.87256	0.000107699	0.00851002
ENSG00000261737	21.9461	1.18841	0.306944	3.87174	0.000108061	0.00851002
ENSG00000236035	39.5524	1.52199	0.392953	3.87322	0.000107406	0.00851002
ENSG00000133818	205.044	-0.95203	0.246156	-3.86758	0.000109921	0.00862748
ENSG00000258511	21.6939	-1.59762	0.413409	-3.86451	0.000111313	0.00868274
ENSG00000224745	223.152	1.02986	0.2665	3.8644	0.000111365	0.00868274
ENSG00000103253	98.0331	-1.0484	0.271378	-3.86326	0.000111885	0.00869446
ENSG00000223974	12.2657	-1.24028	0.321607	-3.8565	0.000115021	0.008721
ENSG00000132254	278.227	-0.559495	0.145093	-3.85612	0.0001152	0.008721
ENSG00000275562	68.4431	1.09821	0.284477	3.86045	0.000113181	0.008721
ENSG00000227730	46.7471	1.21658	0.315079	3.8612	0.000112831	0.008721
ENSG00000279862	112.477	1.41563	0.366962	3.8577	0.000114457	0.008721
ENSG00000248930	27.3939	1.4562	0.377578	3.85668	0.000114939	0.008721
ENSG00000140795	50.505	1.64461	0.426282	3.85804	0.000114302	0.008721
ENSG00000242661	16.1428	1.98716	0.515068	3.85805	0.000114296	0.008721
ENSG00000248477	60.6468	1.53765	0.398855	3.85515	0.000115659	0.00872759
ENSG00000177732	254.082	-0.810594	0.210375	-3.8531	0.000116633	0.00874489
ENSG00000120210	94.2626	1.06475	0.276328	3.85319	0.000116587	0.00874489
ENSG00000168769	9445.72	0.794013	0.206188	3.85092	0.000117676	0.00879499
ENSG00000117602	1695.4	-0.9291	0.241536	-3.84662	0.000119757	0.00885159
ENSG00000156521	391.452	-0.73581	0.191306	-3.84624	0.000119942	0.00885159
ENSG00000145868	1968.53	0.544614	0.141559	3.84725	0.000119453	0.00885159
ENSG00000243402	114.068	0.982932	0.255488	3.84727	0.00011944	0.00885159
ENSG00000132781	163.186	-0.626904	0.163026	-3.84542	0.000120344	0.00885342
ENSG00000114767	110.562	-0.845256	0.219906	-3.84372	0.000121182	0.0088872
ENSG00000116704	497.981	-0.541561	0.140933	-3.84268	0.000121699	0.00889733
ENSG00000128394	256.151	-0.472085	0.123096	-3.8351	0.000125514	0.00914769
ENSG00000026508	16526.4	0.782342	0.204037	3.83431	0.000125919	0.00914881
ENSG00000237973	230.035	-2.12378	0.554107	-3.83279	0.000126697	0.00917696
ENSG00000177272	747.675	-1.10199	0.287591	-3.83181	0.000127202	0.00918519
ENSG00000271862	72.5812	1.01799	0.265855	3.82913	0.000128599	0.00925756
ENSG00000211778	29.1728	-1.40384	0.367089	-3.82425	0.000131168	0.00936314
ENSG00000261754	41.7536	-1.15711	0.302576	-3.8242	0.000131198	0.00936314
ENSG00000172340	486.882	-0.656318	0.171628	-3.82408	0.000131263	0.00936314
ENSG00000282939	59.3416	-1.31871	0.344948	-3.82292	0.000131878	0.00937856
ENSG00000124766	479.317	-1.11922	0.292914	-3.821	0.000132911	0.00939507
ENSG00000235917	85.6604	1.3164	0.344503	3.82115	0.000132833	0.00939507
ENSG00000231758	239.014	0.800098	0.209444	3.8201	0.000133399	0.00940124
ENSG00000281530	126.209	0.824448	0.215921	3.81829	0.000134379	0.00944194
ENSG00000201044	15.2254	1.50115	0.393278	3.81703	0.000135068	0.00946204
ENSG00000141298	16073	0.875697	0.229514	3.81545	0.000135937	0.00949457
ENSG00000162894	1938.9	-0.926987	0.243018	-3.81448	0.000136469	0.00950341
ENSG00000236609	68.7726	-1.20181	0.315311	-3.81152	0.000138115	0.00954439
ENSG00000048740	8900.83	0.567899	0.149007	3.81123	0.000138277	0.00954439
ENSG00000189337	413.859	1.16183	0.30478	3.81204	0.000137824	0.00954439
ENSG00000160284	65.5976	-0.901359	0.23666	-3.80866	0.000139722	0.00958772
ENSG00000137462	7759.39	1.44057	0.378165	3.80938	0.000139316	0.00958772
ENSG00000229585	42.723	1.14112	0.299717	3.80732	0.000140482	0.00961174
ENSG00000169855	171.026	-1.21209	0.318596	-3.80449	0.000142097	0.00966595
ENSG00000133597	173.676	-0.714884	0.187905	-3.80449	0.000142098	0.00966595
ENSG00000172663	353.897	-0.528425	0.138999	-3.80164	0.000143742	0.00972142
ENSG00000179038	152.229	0.999815	0.26299	3.80173	0.00014369	0.00972142
ENSG00000115484	963.883	-0.770605	0.202785	-3.80011	0.000144632	0.00972555
ENSG00000198673	463.977	0.679452	0.178797	3.80012	0.000144625	0.00972555
ENSG00000254017	104.882	1.03758	0.273179	3.79816	0.000145772	0.00977425
ENSG00000178297	509.607	-1.93703	0.51081	-3.79207	0.000149397	0.00996398
ENSG00000228817	166.382	1.28879	0.339871	3.79198	0.000149451	0.00996398
ENSG00000145425	3043.19	-0.965434	0.254725	-3.7901	0.000150589	0.0100114
ENSG00000211728	26.9678	-1.10012	0.290434	-3.78786	0.00015195	0.0100537
ENSG00000132481	36.8155	-1.07831	0.28478	-3.78646	0.000152809	0.0100537
ENSG00000105516	342	-0.742964	0.196158	-3.78758	0.000152125	0.0100537
ENSG00000276248	243.479	1.2021	0.317492	3.78625	0.000152939	0.0100537
ENSG00000282420	20.5685	-1.24157	0.328265	-3.78223	0.000155431	0.0101092
ENSG00000106628	263.593	-0.904439	0.239054	-3.7834	0.000154699	0.0101092
ENSG00000172167	146.883	-0.668353	0.176715	-3.78211	0.000155506	0.0101092
ENSG00000166261	191.247	-0.540851	0.14297	-3.78297	0.000154965	0.0101092
ENSG00000143947	3957.13	-0.927975	0.245405	-3.78139	0.000155953	0.0101102
ENSG00000260807	79.0402	-1.46671	0.388338	-3.77689	0.000158801	0.0101824
ENSG00000116106	351.076	-1.15121	0.304756	-3.77747	0.000158431	0.0101824
ENSG00000123159	182.691	-1.00989	0.267252	-3.77879	0.00015759	0.0101824
ENSG00000253043	28.9293	0.958978	0.253878	3.77731	0.00015853	0.0101824
ENSG00000172673	886.197	-0.931598	0.246965	-3.77218	0.000161827	0.010316
ENSG00000138439	992.79	-0.91455	0.242483	-3.7716	0.000162204	0.010316
ENSG00000136169	479.155	-0.611641	0.16214	-3.77231	0.000161746	0.010316
ENSG00000169047	183.472	-1.06401	0.282186	-3.77062	0.000162845	0.0103288
ENSG00000126970	68.6551	-0.938328	0.249118	-3.7666	0.000165483	0.0103539
ENSG00000107485	249.6	-0.902228	0.239373	-3.76912	0.000163821	0.0103539
ENSG00000213923	249.058	-0.693797	0.184213	-3.76628	0.000165699	0.0103539
ENSG00000135365	4451.48	0.879483	0.233447	3.76738	0.000164971	0.0103539
ENSG00000254420	34.3356	1.69712	0.450643	3.76599	0.000165889	0.0103539
ENSG00000271461	74.5176	1.7303	0.459151	3.76848	0.000164248	0.0103539
ENSG00000141293	430.306	-0.884384	0.234961	-3.76396	0.000167245	0.0103834
ENSG00000100596	4230.25	0.970079	0.257708	3.76426	0.000167045	0.0103834
ENSG00000223117	112.953	1.61183	0.428461	3.76192	0.000168615	0.0104408
ENSG00000185252	138.121	-0.963847	0.256403	-3.75911	0.000170518	0.0105054
ENSG00000254653	119.443	1.10999	0.295285	3.75906	0.000170554	0.0105054
ENSG00000183765	163.968	-0.738432	0.196638	-3.75528	0.000173148	0.0106373
ENSG00000255443	143.43	1.05866	0.282127	3.75242	0.000175138	0.0107314
ENSG00000211772	1701.33	-0.993764	0.265038	-3.74952	0.000177173	0.0107826
ENSG00000136717	1089.39	-0.879055	0.234515	-3.7484	0.000177964	0.0107826
ENSG00000182700	79.4962	-0.75987	0.202772	-3.74742	0.000178664	0.0107826
ENSG00000091157	1011.02	-0.324616	0.0866261	-3.74733	0.00017873	0.0107826
ENSG00000258365	112.824	1.0336	0.275622	3.75005	0.000176802	0.0107826
ENSG00000270574	30.8853	1.26727	0.338007	3.74925	0.000177363	0.0107826
ENSG00000162572	39.5634	-1.34639	0.359574	-3.74439	0.000180833	0.010826
ENSG00000260260	58.4872	-0.899374	0.240152	-3.74502	0.000180382	0.010826
ENSG00000175354	1179.76	0.840443	0.224392	3.74542	0.000180093	0.010826
ENSG00000276216	24.1919	-1.34884	0.3608	-3.73846	0.000185153	0.0109433
ENSG00000198851	1778.57	-0.969406	0.259208	-3.73988	0.000184108	0.0109433
ENSG00000135426	1248.84	-0.886636	0.237195	-3.73801	0.000185486	0.0109433
ENSG00000159200	373.773	0.722797	0.193291	3.73941	0.000184451	0.0109433
ENSG00000068305	2792.89	0.847928	0.22673	3.73981	0.000184157	0.0109433
ENSG00000284882	109.174	1.17909	0.315445	3.73786	0.00018559	0.0109433
ENSG00000178904	1308.63	0.876408	0.234565	3.73632	0.000186734	0.0109831
ENSG00000168939	199.07	0.902766	0.241772	3.73396	0.000188495	0.011059
ENSG00000186470	1065.92	-0.866049	0.232081	-3.73168	0.000190211	0.0111318
ENSG00000251578	17.7747	-1.83066	0.49171	-3.72305	0.000196829	0.0112637
ENSG00000233493	30.4927	-1.16922	0.313829	-3.72566	0.000194802	0.0112637
ENSG00000167074	61.761	-0.840788	0.225867	-3.7225	0.000197264	0.0112637
ENSG00000175792	333.589	-0.6208	0.166769	-3.72252	0.000197243	0.0112637
ENSG00000038219	5598.02	0.644336	0.172983	3.72485	0.000195432	0.0112637
ENSG00000075151	2301.76	0.779888	0.209378	3.72478	0.000195485	0.0112637
ENSG00000103642	708.643	0.828828	0.222638	3.72275	0.000197061	0.0112637
ENSG00000232542	36.4834	0.978897	0.26264	3.72714	0.000193666	0.0112637
ENSG00000200648	29.7861	1.53498	0.412252	3.7234	0.000196558	0.0112637
ENSG00000228943	11.6068	2.13848	0.573798	3.72689	0.000193855	0.0112637
ENSG00000070061	641.664	-0.404152	0.108667	-3.71917	0.000199878	0.0113853
ENSG00000229162	32.2761	-1.40395	0.377592	-3.71818	0.000200667	0.0114026
ENSG00000152229	1956.34	1.10206	0.296547	3.71631	0.000202153	0.0114106
ENSG00000140563	9916.6	1.39934	0.376555	3.71617	0.000202267	0.0114106
ENSG00000157150	8.33513	3.21826	0.865864	3.71682	0.000201744	0.0114106
ENSG00000145819	9519.49	1.13825	0.306417	3.71472	0.000203431	0.0114487
ENSG00000128918	298.33	1.12226	0.302381	3.71141	0.000206106	0.0115715
ENSG00000132932	40.0124	-1.25695	0.33878	-3.71024	0.000207066	0.0115977
ENSG00000272037	69.4229	0.935788	0.252315	3.70881	0.000208232	0.0116352
ENSG00000254263	152.363	0.97678	0.263516	3.70672	0.000209964	0.0116764
ENSG00000224852	201.041	1.50479	0.4059	3.70729	0.000209488	0.0116764
ENSG00000090975	741.97	-0.805042	0.217394	-3.70314	0.000212946	0.0118028
ENSG00000215012	430.32	-0.670752	0.181151	-3.70273	0.00021329	0.0118028
ENSG00000005302	4318.28	0.822629	0.222201	3.70219	0.000213747	0.0118028
ENSG00000167106	2896.16	-0.995039	0.268871	-3.7008	0.000214919	0.0118372
ENSG00000196083	5431.25	1.68296	0.454822	3.70026	0.000215377	0.0118372
ENSG00000259379	558.082	1.59377	0.430877	3.6989	0.000216535	0.011873
ENSG00000280184	145.322	1.22326	0.33097	3.69599	0.000219031	0.0119819
ENSG00000147138	511.388	-0.993825	0.268968	-3.69496	0.000219925	0.0119841
ENSG00000239906	7.60394	2.08878	0.565336	3.69476	0.000220093	0.0119841
ENSG00000141040	78.1865	-0.859594	0.232808	-3.69229	0.000222241	0.0120731
ENSG00000185875	58.5581	-1.06349	0.288129	-3.691	0.000223371	0.0121049
ENSG00000256325	28.766	0.912946	0.247381	3.69045	0.00022386	0.0121049
ENSG00000146574	215.474	0.722564	0.195877	3.68886	0.000225259	0.0121526
ENSG00000229587	12.0388	-1.29044	0.350038	-3.68658	0.000227289	0.0121781
ENSG00000182173	261.688	-0.812375	0.220324	-3.68719	0.000226747	0.0121781
ENSG00000260507	78.3366	1.30025	0.352674	3.68684	0.000227055	0.0121781
ENSG00000236618	8.01785	-1.57678	0.427798	-3.6858	0.000227987	0.0121877
ENSG00000126217	162.688	-1.05591	0.28655	-3.6849	0.000228794	0.012203
ENSG00000160185	475.079	-1.14007	0.30954	-3.68312	0.000230397	0.0122233
ENSG00000155158	611.755	-0.786681	0.213558	-3.68369	0.000229881	0.0122233
ENSG00000199733	30.9931	1.09872	0.298436	3.6816	0.000231778	0.0122233
ENSG00000111490	162.091	1.20405	0.327042	3.68163	0.000231747	0.0122233
ENSG00000279394	161.643	1.20988	0.328533	3.68267	0.000230805	0.0122233
ENSG00000177112	165.053	1.62068	0.44031	3.68077	0.000232535	0.0122357
ENSG00000078589	296.173	-1.35955	0.369631	-3.67812	0.000234959	0.0123107
ENSG00000171103	99.9533	-0.804205	0.218649	-3.67807	0.000235009	0.0123107
ENSG00000126756	303.883	-0.53589	0.145727	-3.67737	0.000235655	0.0123171
ENSG00000170113	154.734	-0.741653	0.201712	-3.67679	0.000236191	0.0123176
ENSG00000215475	24.2053	-2.11958	0.577346	-3.67124	0.000241378	0.0124298
ENSG00000211777	35.7139	-1.57392	0.428561	-3.67258	0.000240113	0.0124298
ENSG00000137070	371.157	-1.06041	0.288807	-3.6717	0.000240938	0.0124298
ENSG00000247774	809.819	-0.86663	0.236069	-3.67109	0.00024152	0.0124298
ENSG00000279511	1295.87	1.22618	0.333952	3.67172	0.000240923	0.0124298
ENSG00000163625	11971.7	1.36045	0.370323	3.67367	0.000239089	0.0124298
ENSG00000272914	86.7717	1.4234	0.388011	3.66847	0.00024401	0.0125305
ENSG00000267385	110.024	1.86712	0.509118	3.66735	0.000245075	0.0125577
ENSG00000120942	418.291	-0.539948	0.147347	-3.66448	0.000247842	0.0126718
ENSG00000119946	17.1695	-1.76637	0.48271	-3.65927	0.00025293	0.0127502
ENSG00000101842	62.5092	-1.38773	0.379082	-3.66075	0.000251477	0.0127502
ENSG00000112394	323.927	-1.31469	0.359464	-3.65738	0.000254809	0.0127502
ENSG00000184613	760.52	-1.16802	0.319114	-3.6602	0.000252021	0.0127502
ENSG00000172915	141.188	-0.829042	0.226604	-3.65855	0.000253648	0.0127502
ENSG00000198885	53.7166	-0.805952	0.22012	-3.66142	0.000250822	0.0127502
ENSG00000259381	44.5299	0.809611	0.221345	3.65769	0.000254498	0.0127502
ENSG00000270277	82.5468	0.946961	0.258854	3.65828	0.000253917	0.0127502
ENSG00000121060	8806.48	1.12554	0.307679	3.65815	0.000254043	0.0127502
ENSG00000237094	583.207	1.34564	0.367817	3.65845	0.000253749	0.0127502
ENSG00000152465	328.68	-0.793513	0.217051	-3.65588	0.000256304	0.0127706
ENSG00000148303	9096.18	-0.761148	0.208171	-3.65635	0.000255829	0.0127706
ENSG00000215788	719.924	-1.08533	0.297037	-3.65384	0.000258342	0.0128449
ENSG00000117318	235.44	-1.41817	0.388383	-3.65147	0.000260741	0.012886
ENSG00000204219	81.7746	-1.07441	0.29429	-3.65086	0.000261367	0.012886
ENSG00000258428	40.0779	1.12144	0.307143	3.65119	0.000261024	0.012886
ENSG00000250950	58.9909	1.18199	0.323745	3.65098	0.000261239	0.012886
ENSG00000138795	3207.35	-0.91074	0.249533	-3.64978	0.000262463	0.0129129
ENSG00000180817	370.946	-1.05778	0.290062	-3.64674	0.000265587	0.0129339
ENSG00000147155	70.6455	-0.823421	0.225745	-3.64757	0.000264736	0.0129339
ENSG00000223177	43.6913	1.40069	0.384081	3.64686	0.00026546	0.0129339
ENSG00000231766	71.7801	1.46936	0.402929	3.64669	0.000265645	0.0129339
ENSG00000244675	31.9245	1.65175	0.452893	3.64712	0.000265199	0.0129339
ENSG00000137078	297.311	-1.12162	0.307652	-3.64573	0.000266633	0.0129551
ENSG00000070526	92.9921	-1.10234	0.302671	-3.64203	0.000270494	0.0129815
ENSG00000198860	263.134	-0.678693	0.186261	-3.64376	0.00026868	0.0129815
ENSG00000133706	1019.64	-0.625397	0.171679	-3.64284	0.000269648	0.0129815
ENSG00000246477	137.872	0.396929	0.108916	3.64434	0.000268076	0.0129815
ENSG00000158869	4345.89	1.20758	0.331538	3.64236	0.000270152	0.0129815
ENSG00000251429	12.6652	1.83987	0.504987	3.64341	0.000269052	0.0129815
ENSG00000107833	107.904	-0.920569	0.25281	-3.64135	0.000271215	0.0129896
ENSG00000139193	276.16	-1.11346	0.30596	-3.63924	0.000273447	0.0129904
ENSG00000132600	419.328	-0.752145	0.20664	-3.63989	0.000272755	0.0129904
ENSG00000204371	402.022	-0.68503	0.18822	-3.63952	0.000273151	0.0129904
ENSG00000122432	205.899	0.796915	0.218949	3.63972	0.000272933	0.0129904
ENSG00000159753	765.716	-0.968908	0.266297	-3.63845	0.000274282	0.0130037
ENSG00000211792	25.9165	-1.24281	0.34197	-3.63427	0.000278764	0.0131304
ENSG00000176049	49.1757	-1.0853	0.298622	-3.63434	0.000278689	0.0131304
ENSG00000105810	1816.07	-0.717805	0.197597	-3.63266	0.000280513	0.0131304
ENSG00000280649	139.008	-0.687696	0.18928	-3.63321	0.000279914	0.0131304
ENSG00000111913	25965.2	0.766698	0.211076	3.63233	0.00028087	0.0131304
ENSG00000250608	102.576	1.41098	0.388279	3.63394	0.000279125	0.0131304
ENSG00000198363	3369.62	1.41161	0.388512	3.63337	0.000279742	0.0131304
ENSG00000214022	954.33	-0.619644	0.170795	-3.62799	0.000285635	0.0133191
ENSG00000141378	337.89	0.509155	0.140355	3.62762	0.000286041	0.0133191
ENSG00000131797	389.405	-0.987794	0.272427	-3.6259	0.000287955	0.0133816
ENSG00000125520	452.387	-0.524394	0.144723	-3.62344	0.000290709	0.0134563
ENSG00000223650	29.4036	1.13199	0.31239	3.62364	0.000290487	0.0134563
ENSG00000280832	731.432	1.44408	0.398691	3.62205	0.000292281	0.0135024
ENSG00000127418	87.9266	-0.868785	0.239936	-3.62091	0.00029357	0.0135354
ENSG00000196405	4493.06	-0.906226	0.250346	-3.6199	0.000294715	0.0135511
ENSG00000185361	295.274	-0.641435	0.177212	-3.61959	0.000295067	0.0135511
ENSG00000130787	763.745	-0.762809	0.210782	-3.61895	0.000295801	0.0135583
ENSG00000173559	13142.6	1.1331	0.313204	3.61776	0.000297161	0.0135941
ENSG00000205786	156.188	1.95402	0.54027	3.61675	0.000298327	0.0136209
ENSG00000073536	211.073	-0.835076	0.230997	-3.6151	0.000300236	0.0136695
ENSG00000228352	35.852	0.861764	0.238431	3.61432	0.000301138	0.0136695
ENSG00000228028	23.7952	1.26591	0.350223	3.61457	0.000300842	0.0136695
ENSG00000005206	599.476	-0.627299	0.173687	-3.61167	0.00030423	0.0137583
ENSG00000160256	136.139	-0.590473	0.163492	-3.61164	0.000304267	0.0137583
ENSG00000204228	78.0955	-1.00935	0.279626	-3.60966	0.000306598	0.0138013
ENSG00000141456	447.273	-0.565887	0.156777	-3.60949	0.000306796	0.0138013
ENSG00000227170	64.8536	1.67589	0.464346	3.60913	0.000307224	0.0138013
ENSG00000231047	129.469	1.71095	0.4741	3.60884	0.000307571	0.0138013
ENSG00000283063	29.1574	-1.32869	0.368549	-3.60519	0.00031193	0.0139197
ENSG00000204316	47.2548	-0.786102	0.218062	-3.60494	0.000312222	0.0139197
ENSG00000105447	300.993	-0.663805	0.184153	-3.60464	0.000312583	0.0139197
ENSG00000267561	6.73074	1.63168	0.452652	3.60472	0.000312493	0.0139197
ENSG00000254615	22.1082	-1.51573	0.420686	-3.60299	0.000314577	0.0139257
ENSG00000149970	228.739	-0.790742	0.219469	-3.60297	0.000314597	0.0139257
ENSG00000106049	149.308	-0.668562	0.185565	-3.60284	0.000314756	0.0139257
ENSG00000095906	360.261	-0.565268	0.156907	-3.60257	0.000315092	0.0139257
ENSG00000204634	1958.13	1.49499	0.415165	3.60095	0.000317062	0.0139865
ENSG00000226318	53.1866	0.96312	0.267505	3.60038	0.000317755	0.0139908
ENSG00000133265	164.369	-0.754536	0.209664	-3.59878	0.000319715	0.0139983
ENSG00000234263	70.5712	1.10448	0.306869	3.5992	0.000319196	0.0139983
ENSG00000233058	90.5654	1.31062	0.364145	3.59916	0.000319243	0.0139983
ENSG00000108578	312.427	-0.690196	0.191841	-3.59775	0.000320979	0.0140014
ENSG00000259276	69.362	1.01213	0.281313	3.59789	0.000320814	0.0140014
ENSG00000168569	138.767	-0.582501	0.162028	-3.59506	0.000324315	0.0141149
ENSG00000100697	5571.02	0.857238	0.238474	3.59468	0.000324785	0.0141149
ENSG00000163882	191.77	-0.554896	0.154396	-3.59398	0.000325669	0.0141272
ENSG00000186854	939.381	-1.16964	0.325524	-3.59311	0.000326756	0.0141421
ENSG00000268903	602.391	1.43435	0.399235	3.59274	0.000327218	0.0141421
ENSG00000255733	51.7988	-1.19475	0.332603	-3.59213	0.000327984	0.0141491
ENSG00000101298	158.127	-1.06733	0.297478	-3.58792	0.000333329	0.0142533
ENSG00000232956	200.146	-0.724352	0.201863	-3.58832	0.000332811	0.0142533
ENSG00000197894	566.768	-0.669296	0.186475	-3.5892	0.000331693	0.0142533
ENSG00000172667	909.526	-0.5942	0.165615	-3.58783	0.000333436	0.0142533
ENSG00000224034	8.87288	1.68774	0.470268	3.58889	0.000332093	0.0142533
ENSG00000136942	1959.75	-0.883664	0.246455	-3.58549	0.000336445	0.0143297
ENSG00000182118	147.301	1.63522	0.456058	3.58555	0.000336367	0.0143297
ENSG00000149115	158.123	-0.828906	0.2313	-3.58368	0.000338785	0.0143513
ENSG00000128185	164.031	-0.741827	0.206969	-3.58423	0.000338068	0.0143513
ENSG00000132170	98.1895	1.87031	0.521892	3.58372	0.000338737	0.0143513
ENSG00000108773	340.55	-0.869824	0.242751	-3.5832	0.000339413	0.014352
ENSG00000198755	4414.5	-0.88598	0.247367	-3.58165	0.000341432	0.0143876
ENSG00000154930	901.633	-0.722124	0.20162	-3.58161	0.000341481	0.0143876
ENSG00000120910	324.565	-0.681046	0.190249	-3.57976	0.000343905	0.0144285
ENSG00000174912	35.9195	1.14221	0.319027	3.5803	0.000343197	0.0144285
ENSG00000256581	56.4688	1.80212	0.50346	3.57947	0.000344297	0.0144285
ENSG00000065361	19.3629	-1.3364	0.373453	-3.57849	0.00034558	0.0144307
ENSG00000179841	208.899	-0.955822	0.26709	-3.57865	0.000345372	0.0144307
ENSG00000170175	102.675	-0.812516	0.227126	-3.57738	0.000347056	0.0144666
ENSG00000236552	125.76	-0.996309	0.278545	-3.57684	0.000347775	0.0144709
ENSG00000126653	356.95	0.502928	0.140641	3.57597	0.000348927	0.0144931
ENSG00000115257	32.6848	-1.37483	0.38475	-3.5733	0.00035251	0.0145699
ENSG00000189164	99.1403	-0.776843	0.217408	-3.57321	0.000352637	0.0145699
ENSG00000257277	133.962	0.842019	0.235635	3.5734	0.000352378	0.0145699
ENSG00000183813	181.041	-1.27967	0.358479	-3.56972	0.000357358	0.0147138
ENSG00000151500	196.859	-0.589579	0.165162	-3.56971	0.000357375	0.0147138
ENSG00000274598	52.4617	1.21331	0.340011	3.56843	0.000359127	0.0147601
ENSG00000143772	2897.13	-0.658772	0.184687	-3.56698	0.000361126	0.0148089
ENSG00000280088	145.989	0.697891	0.195694	3.56624	0.000362136	0.0148089
ENSG00000222365	76.0542	1.04757	0.293751	3.56619	0.000362209	0.0148089
ENSG00000270562	124.594	0.862922	0.242126	3.56394	0.000365328	0.0148846
ENSG00000248476	141.551	1.16615	0.327207	3.56395	0.000365309	0.0148846
ENSG00000205978	16.3464	-1.15252	0.323514	-3.5625	0.000367347	0.0149264
ENSG00000126705	466.351	-0.740018	0.207736	-3.5623	0.000367626	0.0149264
ENSG00000270120	67.7507	1.30993	0.367958	3.56	0.000370859	0.0150316
ENSG00000105552	139.241	-0.641442	0.180221	-3.55919	0.000371996	0.0150476
ENSG00000163191	5847.95	1.03379	0.290487	3.55881	0.000372534	0.0150476
ENSG00000198719	76.4508	-1.36483	0.383564	-3.55827	0.000373305	0.0150528
ENSG00000100147	138.278	-0.627728	0.176446	-3.55762	0.000374235	0.0150644
ENSG00000013725	1421.36	-1.02667	0.288801	-3.55495	0.000378046	0.0150754
ENSG00000181754	352.538	-0.939767	0.264373	-3.5547	0.000378406	0.0150754
ENSG00000172575	1420.5	-0.921522	0.25915	-3.55594	0.000376625	0.0150754
ENSG00000197763	47.9518	-0.838353	0.235846	-3.55466	0.000378471	0.0150754
ENSG00000224707	53.099	1.05559	0.296893	3.55546	0.000377313	0.0150754
ENSG00000225783	1219.06	1.11556	0.313862	3.55429	0.000379005	0.0150754
ENSG00000279400	121.292	2.89999	0.815831	3.55465	0.000378488	0.0150754
ENSG00000101400	55.4628	-1.05343	0.296476	-3.55318	0.000380602	0.0150791
ENSG00000169740	81.1538	-0.914702	0.257453	-3.55289	0.000381026	0.0150791
ENSG00000146856	61.7558	-0.750729	0.211292	-3.55305	0.000380793	0.0150791
ENSG00000173114	736.231	-1.23156	0.346698	-3.55225	0.000381946	0.0150874
ENSG00000168672	125.532	-1.03067	0.290263	-3.5508	0.000384063	0.0150874
ENSG00000188641	4426.78	0.773147	0.217755	3.55053	0.000384449	0.0150874
ENSG00000132405	3404.04	1.01928	0.287073	3.55058	0.000384377	0.0150874
ENSG00000233431	84.3047	1.50317	0.423317	3.55094	0.000383863	0.0150874
ENSG00000271109	53.8425	-1.17962	0.332296	-3.54991	0.000385363	0.0150949
ENSG00000146374	13.5715	2.19924	0.619588	3.54952	0.000385927	0.0150949
ENSG00000261229	60.8001	1.07268	0.302511	3.54593	0.000391235	0.0152386
ENSG00000253194	60.0725	1.18406	0.333942	3.54571	0.00039155	0.0152386
ENSG00000215244	1016.82	1.73387	0.488978	3.54591	0.000391264	0.0152386
ENSG00000011478	68.2605	-0.809545	0.228548	-3.54213	0.00039691	0.0154217
ENSG00000141858	335.079	-0.709662	0.200406	-3.54113	0.000398421	0.0154548
ENSG00000011638	91.9541	-0.796274	0.224938	-3.53998	0.000400163	0.0154712
ENSG00000232587	201.906	0.54481	0.153887	3.54032	0.000399638	0.0154712
ENSG00000152147	77.8244	-0.781998	0.220955	-3.53917	0.000401382	0.0154928
ENSG00000140474	402.811	-0.631321	0.178409	-3.53862	0.000402226	0.0154999
ENSG00000089009	4018.22	-0.661937	0.187265	-3.53476	0.000408151	0.0157024
ENSG00000014164	1435.65	0.839139	0.237489	3.53338	0.000410285	0.0157035
ENSG00000244482	3068.45	0.986523	0.27921	3.53327	0.000410452	0.0157035
ENSG00000158089	480.075	1.77473	0.502327	3.53301	0.000410856	0.0157035
ENSG00000132681	20.7075	3.42548	0.969531	3.53313	0.000410673	0.0157035
ENSG00000167112	188.112	-0.710642	0.201411	-3.52831	0.000418217	0.0158814
ENSG00000105486	405.823	-0.660007	0.187042	-3.52865	0.000417691	0.0158814
ENSG00000272501	639.429	0.868852	0.246162	3.52959	0.000416201	0.0158814
ENSG00000118217	2860.47	0.870739	0.246757	3.52874	0.000417548	0.0158814
ENSG00000089012	336.036	-0.994411	0.281984	-3.52648	0.000421117	0.0159657
ENSG00000277734	1619.6	-1.10262	0.312711	-3.52599	0.000421905	0.0159698
ENSG00000124181	1968.26	-0.92363	0.262009	-3.52518	0.000423198	0.0159852
ENSG00000189077	945.55	1.11179	0.315413	3.52488	0.000423674	0.0159852
ENSG00000088833	1676.25	0.660334	0.187399	3.52367	0.000425609	0.0160324
ENSG00000085511	470.712	-0.524917	0.148988	-3.52322	0.000426345	0.0160344
ENSG00000111537	11.6559	-1.7837	0.506449	-3.52197	0.000428359	0.0160826
ENSG00000156052	4069.23	0.73541	0.20883	3.52157	0.000428998	0.0160826
ENSG00000178605	682.683	-0.507632	0.144193	-3.5205	0.000430734	0.0161219
ENSG00000180096	986.1	-0.775704	0.220366	-3.52007	0.000431433	0.0161224
ENSG00000267563	41.8982	1.34544	0.382362	3.51877	0.000433555	0.016176
ENSG00000257221	100.869	0.645628	0.183512	3.51817	0.000434531	0.0161866
ENSG00000089220	371.916	-0.782572	0.222496	-3.51724	0.000436052	0.0161919
ENSG00000225792	40.8202	1.1289	0.320928	3.51761	0.000435448	0.0161919
ENSG00000278829	338.637	0.802054	0.228062	3.51682	0.000436753	0.0161923
ENSG00000140320	454.97	-0.514302	0.146283	-3.5158	0.000438429	0.0162032
ENSG00000231310	37.5508	0.823391	0.234188	3.51595	0.000438191	0.0162032
ENSG00000005022	1307.74	-0.754421	0.214791	-3.51235	0.000444166	0.0163638
ENSG00000100330	1414.72	0.543083	0.154621	3.51235	0.000444169	0.0163638
ENSG00000232869	47.4561	-1.05298	0.299986	-3.51009	0.000447959	0.0164518
ENSG00000117868	2646.45	-0.467515	0.133183	-3.51031	0.000447581	0.0164518
ENSG00000257218	305.881	-0.347216	0.0990464	-3.50559	0.000455591	0.0167059
ENSG00000198298	51.0329	-0.954518	0.272428	-3.50374	0.000458773	0.0167518
ENSG00000130520	466.501	-0.663556	0.189392	-3.50362	0.000458984	0.0167518
ENSG00000197712	55.3701	1.01762	0.290384	3.5044	0.000457639	0.0167518
ENSG00000174917	130.066	-0.751311	0.214496	-3.50269	0.000460586	0.0167582
ENSG00000227372	294.141	-0.50601	0.144456	-3.50287	0.000460272	0.0167582
ENSG00000127152	2813.58	-0.91912	0.262675	-3.49907	0.000466875	0.0167878
ENSG00000071575	1089.53	-0.8892	0.254167	-3.49849	0.000467907	0.0167878
ENSG00000170846	236.036	-0.792657	0.2266	-3.49804	0.000468688	0.0167878
ENSG00000169567	603.101	-0.767269	0.219143	-3.50123	0.000463116	0.0167878
ENSG00000116649	262.296	-0.737555	0.210727	-3.50005	0.000465162	0.0167878
ENSG00000198205	104.243	-0.674066	0.1927	-3.49801	0.000468738	0.0167878
ENSG00000279744	394.402	0.950433	0.271727	3.49775	0.000469209	0.0167878
ENSG00000185201	18260.4	1.01511	0.290233	3.49757	0.000469526	0.0167878
ENSG00000187037	1188.25	1.10758	0.316387	3.5007	0.000464033	0.0167878
ENSG00000238246	28.0713	1.25298	0.358269	3.49731	0.000469983	0.0167878
ENSG00000259600	484.925	1.43629	0.410422	3.49955	0.00046605	0.0167878
ENSG00000271532	16.1086	1.86243	0.53248	3.49766	0.000469361	0.0167878
ENSG00000211750	16.4605	-1.58655	0.453901	-3.49537	0.0004734	0.0168014
ENSG00000166313	439.847	-0.844169	0.24153	-3.49509	0.000473907	0.0168014
ENSG00000084072	328.259	-0.798873	0.228517	-3.4959	0.000472464	0.0168014
ENSG00000035141	197.965	-0.555146	0.158837	-3.49507	0.000473944	0.0168014
ENSG00000186522	31.8162	1.16142	0.332189	3.49626	0.000471826	0.0168014
ENSG00000232377	18.357	1.61842	0.463187	3.4941	0.000475664	0.0168369
ENSG00000167780	12.4729	-2.1879	0.626755	-3.49084	0.000481511	0.0169481
ENSG00000132386	158.748	-0.735263	0.21059	-3.49145	0.000480403	0.0169481
ENSG00000271204	477.672	0.758664	0.217361	3.49034	0.000482414	0.0169481
ENSG00000105352	1768.7	0.995602	0.285236	3.49045	0.000482203	0.0169481
ENSG00000259651	140.619	1.2802	0.366621	3.49189	0.000479618	0.0169481
ENSG00000186468	2496.67	-0.952969	0.273192	-3.48828	0.000486147	0.0170441
ENSG00000207455	29.5938	1.02438	0.293684	3.48803	0.0004866	0.0170441
ENSG00000217643	28.6992	1.02697	0.294465	3.48759	0.000487403	0.0170468
ENSG00000109762	203.155	-1.01527	0.291239	-3.48605	0.00049021	0.0170754
ENSG00000158483	38.7292	-0.939934	0.269585	-3.4866	0.000489198	0.0170754
ENSG00000091409	2168.79	-0.742459	0.212986	-3.48594	0.000490405	0.0170754
ENSG00000229048	29.3878	1.00782	0.289225	3.48454	0.000492985	0.0171398
ENSG00000160208	771.627	-0.697151	0.200133	-3.48344	0.000495011	0.0171598
ENSG00000164850	136.106	1.43315	0.41142	3.48344	0.000495022	0.0171598
ENSG00000161996	148.283	-1.04969	0.30162	-3.48017	0.000501091	0.0173094
ENSG00000157870	239.641	-0.838408	0.240927	-3.47993	0.000501551	0.0173094
ENSG00000274654	6.97871	3.10746	0.892933	3.48006	0.0005013	0.0173094
ENSG00000130590	118.996	-1.05559	0.303416	-3.47901	0.000503262	0.0173229
ENSG00000133895	389.689	-0.629853	0.181048	-3.47893	0.000503417	0.0173229
ENSG00000226761	36.7795	-1.0946	0.314825	-3.47684	0.000507351	0.0173312
ENSG00000133056	624.216	-0.771638	0.221932	-3.47691	0.000507222	0.0173312
ENSG00000163806	88.464	1.03347	0.297206	3.47728	0.000506525	0.0173312
ENSG00000113749	6377.56	1.14638	0.329635	3.47774	0.000505665	0.0173312
ENSG00000173698	73.7731	1.18124	0.339635	3.47796	0.00050524	0.0173312
ENSG00000176222	20.6115	-1.35868	0.391049	-3.47445	0.000511901	0.0173335
ENSG00000166126	33.1552	-1.24306	0.357666	-3.47546	0.000509971	0.0173335
ENSG00000127863	14.7709	-1.22498	0.352589	-3.47423	0.000512319	0.0173335
ENSG00000081177	116.936	-0.773093	0.222476	-3.47495	0.000510954	0.0173335
ENSG00000197442	2279.63	0.781946	0.225034	3.47479	0.000511249	0.0173335
ENSG00000163412	2904.88	0.869508	0.250284	3.47409	0.000512588	0.0173335
ENSG00000223722	5.93015	2.0661	0.594457	3.4756	0.000509707	0.0173335
ENSG00000127585	100.303	-1.07062	0.308372	-3.47186	0.000516875	0.0173534
ENSG00000174748	5849.88	-0.751237	0.216283	-3.47339	0.000513924	0.0173534
ENSG00000182162	1389.16	-0.67337	0.193944	-3.47199	0.000516614	0.0173534
ENSG00000202430	18.5444	1.21413	0.349646	3.47246	0.000515704	0.0173534
ENSG00000244682	401.943	1.62202	0.467127	3.47234	0.000515949	0.0173534
ENSG00000211782	12.9781	-1.72126	0.495946	-3.47066	0.000519171	0.0173808
ENSG00000169083	41.2671	-1.05513	0.303982	-3.47104	0.000518454	0.0173808
ENSG00000279662	200.503	-0.878878	0.253499	-3.46699	0.000526321	0.01757
ENSG00000261971	4193.04	1.29383	0.373146	3.46735	0.000525618	0.01757
ENSG00000063177	5957.61	-0.776818	0.224133	-3.46587	0.000528512	0.0175931
ENSG00000117758	699.774	0.605607	0.174728	3.46599	0.000528274	0.0175931
ENSG00000182378	365.514	-0.753063	0.217345	-3.46483	0.000530562	0.0176169
ENSG00000166140	219.607	-0.67991	0.196236	-3.46475	0.000530729	0.0176169
ENSG00000111344	19.297	-2.05189	0.592294	-3.4643	0.000531607	0.0176211
ENSG00000105699	171.31	-0.60123	0.173583	-3.46366	0.000532887	0.0176386
ENSG00000147459	7484.76	1.10345	0.318729	3.46203	0.000536118	0.0177206
ENSG00000188735	259.68	-0.615804	0.178001	-3.45955	0.000541082	0.0178595
ENSG00000109971	5938.09	-1.13669	0.328698	-3.45817	0.000543857	0.0179007
ENSG00000182534	174.627	1.49507	0.432308	3.45834	0.000543523	0.0179007
ENSG00000136044	1659.47	0.486195	0.140625	3.45738	0.000545459	0.0179283
ENSG00000118492	49.2096	1.93315	0.559357	3.45602	0.000548218	0.0179938
ENSG00000097033	4400.42	0.860806	0.249138	3.45514	0.000550005	0.0180273
ENSG00000250138	1164.35	1.76468	0.51085	3.45439	0.000551536	0.0180522
ENSG00000154016	84.6161	-1.17293	0.339712	-3.45272	0.000554968	0.0180532
ENSG00000272853	21.5859	-0.900457	0.260841	-3.45213	0.000556176	0.0180532
ENSG00000165512	175.225	-0.866906	0.251114	-3.45225	0.000555941	0.0180532
ENSG00000122406	4820.1	-0.805959	0.233464	-3.45218	0.000556086	0.0180532
ENSG00000183155	282.125	0.458796	0.132896	3.45229	0.000555848	0.0180532
ENSG00000277152	28.0077	1.17441	0.3402	3.45213	0.000556183	0.0180532
ENSG00000228686	125.468	0.825517	0.239159	3.45175	0.000556963	0.0180536
ENSG00000279598	207.556	0.984093	0.285182	3.45076	0.000559012	0.0180701
ENSG00000054523	5496.01	1.25228	0.362873	3.45102	0.000558479	0.0180701
ENSG00000096060	11176.1	1.59197	0.461407	3.45024	0.00056009	0.0180801
ENSG00000170293	44.0307	-1.32319	0.383647	-3.44898	0.000562709	0.0181148
ENSG00000248791	90.3449	1.10766	0.321133	3.4492	0.00056224	0.0181148
ENSG00000163430	76.0615	-1.51809	0.440379	-3.44723	0.000566364	0.0181817
ENSG00000179627	104.652	-0.825448	0.239515	-3.44632	0.000568267	0.0181817
ENSG00000160219	989.129	0.727367	0.211067	3.44614	0.000568662	0.0181817
ENSG00000160785	2115.25	0.826794	0.239847	3.44717	0.000566495	0.0181817
ENSG00000254988	32.8048	1.20697	0.350203	3.44649	0.000567928	0.0181817
ENSG00000162694	56.4223	-1.16221	0.337494	-3.44365	0.000573927	0.0183251
ENSG00000225422	724.311	1.17618	0.341617	3.44298	0.000575345	0.0183454
ENSG00000233214	57.7417	1.66783	0.484582	3.44179	0.000577876	0.0184011
ENSG00000197933	39.1723	-0.893425	0.259636	-3.44107	0.000579425	0.0184254
ENSG00000278215	32.9928	1.57937	0.459048	3.44053	0.000580566	0.0184367
ENSG00000154153	420.348	-0.915931	0.266288	-3.43963	0.000582519	0.0184737
ENSG00000160654	1114.52	-1.04556	0.304073	-3.43851	0.000584931	0.0185252
ENSG00000138443	396.684	-0.580573	0.168886	-3.43766	0.000586764	0.0185582
ENSG00000211751	934.107	-1.10151	0.32052	-3.43664	0.000588984	0.0185783
ENSG00000222179	25.7261	1.24521	0.362296	3.437	0.000588205	0.0185783
ENSG00000111906	206.142	-0.679789	0.197973	-3.43375	0.000595303	0.0187333
ENSG00000153250	4094.81	0.793495	0.231105	3.43348	0.000595891	0.0187333
ENSG00000135220	5.59586	3.91346	1.13986	3.4333	0.000596293	0.0187333
ENSG00000218809	179.969	1.17031	0.34094	3.43261	0.000597811	0.0187559
ENSG00000178035	795.166	-0.790561	0.230455	-3.43043	0.000602623	0.0188405
ENSG00000275700	680.981	0.437805	0.127638	3.43007	0.000603435	0.0188405
ENSG00000257354	173.152	0.631656	0.184159	3.42994	0.000603718	0.0188405
ENSG00000060069	3248.03	0.94991	0.276932	3.43012	0.000603314	0.0188405
ENSG00000133961	5661.79	0.903059	0.263317	3.42956	0.000604566	0.0188419
ENSG00000280828	64.0161	0.764526	0.222962	3.42894	0.000605933	0.0188595
ENSG00000215388	54.3042	0.796313	0.232273	3.42835	0.000607262	0.0188758
ENSG00000251682	167.447	0.894953	0.261203	3.42628	0.000611914	0.0189952
ENSG00000155016	81.9973	-0.895684	0.261631	-3.42347	0.000618274	0.0190416
ENSG00000104814	453.243	-0.803533	0.234699	-3.42368	0.000617799	0.0190416
ENSG00000153933	364.121	-0.757419	0.221139	-3.42509	0.000614601	0.0190416
ENSG00000137288	156.325	-0.726569	0.212232	-3.42348	0.000618259	0.0190416
ENSG00000139737	252.098	-0.613642	0.179196	-3.42442	0.000616114	0.0190416
ENSG00000211450	335.481	-0.554598	0.161986	-3.42374	0.000617661	0.0190416
ENSG00000276116	32.6053	-1.07915	0.315341	-3.42215	0.000621269	0.0190611
ENSG00000180964	93.0441	-0.895878	0.26198	-3.41964	0.000627031	0.0190611
ENSG00000173511	161.714	-0.787448	0.230064	-3.42273	0.000619959	0.0190611
ENSG00000119431	129.236	-0.63269	0.18498	-3.42032	0.000625481	0.0190611
ENSG00000215021	1027.21	-0.518342	0.151528	-3.42077	0.000624452	0.0190611
ENSG00000261451	227.883	0.829906	0.242586	3.42108	0.000623733	0.0190611
ENSG00000263368	25.6064	1.17789	0.344441	3.41972	0.000626862	0.0190611
ENSG00000285366	211.377	1.18202	0.345468	3.42151	0.000622745	0.0190611
ENSG00000163694	5224.74	1.32757	0.388116	3.42056	0.00062493	0.0190611
ENSG00000226839	31.7592	1.47412	0.430794	3.42186	0.000621948	0.0190611
ENSG00000277687	204.928	0.947582	0.277138	3.41917	0.000628127	0.0190697
ENSG00000130731	179.699	-0.717248	0.20983	-3.41823	0.000630296	0.0191108
ENSG00000108561	527.396	-0.798858	0.233764	-3.41736	0.000632308	0.0191471
ENSG00000238057	93.9223	1.12278	0.328764	3.41515	0.000637477	0.0192787
ENSG00000182952	548.203	-0.599741	0.175639	-3.41462	0.00063871	0.0192912
ENSG00000263818	14.8007	-1.31302	0.3846	-3.41398	0.000640217	0.0193043
ENSG00000279863	81.4571	0.802615	0.235113	3.41373	0.000640789	0.0193043
ENSG00000180509	1058.81	1.20805	0.35395	3.41307	0.000642365	0.019327
ENSG00000114739	363.782	-0.796611	0.23353	-3.41117	0.000646838	0.0194366
ENSG00000274400	6.54275	-1.79148	0.525313	-3.41031	0.000648896	0.0194437
ENSG00000203875	560.752	-1.22718	0.359874	-3.41003	0.00064956	0.0194437
ENSG00000111801	567.591	-0.900315	0.263969	-3.41068	0.000648004	0.0194437
ENSG00000149273	11427	-0.83487	0.244902	-3.409	0.000652011	0.0194674
ENSG00000278745	55.3327	1.30826	0.383735	3.40929	0.000651323	0.0194674
ENSG00000259097	37.0502	-1.13744	0.333779	-3.40776	0.000654989	0.019482
ENSG00000147403	10551.1	-0.796857	0.233826	-3.4079	0.000654638	0.019482
ENSG00000168404	1983.23	0.909353	0.266816	3.40816	0.000654027	0.019482
ENSG00000178252	1305.14	-0.607064	0.178181	-3.40702	0.000656774	0.0195104
ENSG00000055483	876.572	-0.697985	0.204957	-3.40552	0.000660391	0.0195215
ENSG00000168002	380.615	-0.440494	0.129338	-3.40577	0.000659775	0.0195215
ENSG00000274315	44.9521	0.803002	0.235797	3.40548	0.000660477	0.0195215
ENSG00000264304	300.641	1.16192	0.341094	3.40645	0.00065814	0.0195215
ENSG00000105641	28.0372	-1.39373	0.409339	-3.40483	0.000662058	0.0195436
ENSG00000167912	30.0203	-1.14661	0.337229	-3.4001	0.000673621	0.019639
ENSG00000145247	182.144	-0.945853	0.277977	-3.40263	0.000667402	0.019639
ENSG00000148335	106.245	-0.715484	0.210431	-3.40008	0.000673659	0.019639
ENSG00000082898	2714.85	-0.534804	0.157151	-3.40312	0.000666198	0.019639
ENSG00000144231	374.316	-0.519526	0.152742	-3.40133	0.000670586	0.019639
ENSG00000070087	92.4764	0.858834	0.25252	3.40105	0.00067127	0.019639
ENSG00000261596	368.032	1.09407	0.321664	3.40127	0.000670737	0.019639
ENSG00000283696	35.8586	1.16022	0.341115	3.40126	0.000670766	0.019639
ENSG00000259671	378.278	1.44621	0.425141	3.40173	0.000669605	0.019639
ENSG00000200974	20.5715	1.50976	0.443956	3.4007	0.000672142	0.019639
ENSG00000159904	36.9477	-1.84961	0.544275	-3.39831	0.000678035	0.0196703
ENSG00000168028	6447.47	-0.916361	0.269573	-3.3993	0.000675574	0.0196703
ENSG00000276644	624.834	1.00181	0.294798	3.39829	0.000678085	0.0196703
ENSG00000279320	201.375	1.26755	0.372972	3.39852	0.000677512	0.0196703
ENSG00000089157	10886.7	-0.867452	0.255289	-3.39792	0.000678999	0.0196725
ENSG00000214465	8.55078	1.28751	0.378952	3.39756	0.000679885	0.0196739
ENSG00000226963	47.788	-1.25379	0.369068	-3.39718	0.000680848	0.0196775
ENSG00000282995	8.2064	-2.07391	0.610653	-3.39621	0.000683253	0.019689
ENSG00000270344	280.467	0.787051	0.23175	3.39611	0.0006835	0.019689
ENSG00000224721	9.27603	1.68291	0.495556	3.39601	0.000683761	0.019689
ENSG00000229056	46.3965	-1.45334	0.428002	-3.39563	0.000684703	0.0196919
ENSG00000205959	16.6819	-1.20078	0.353727	-3.39464	0.00068719	0.0197278
ENSG00000112983	928.41	0.432656	0.127459	3.39446	0.000687632	0.0197278
ENSG00000233236	24.6189	-4.30219	1.26797	-3.39296	0.000691408	0.0197634
ENSG00000224805	63.3385	-1.08201	0.318929	-3.39263	0.00069224	0.0197634
ENSG00000273311	232.28	0.59538	0.175459	3.39326	0.00069065	0.0197634
ENSG00000228079	21.5834	1.28409	0.378437	3.39313	0.000690983	0.0197634
ENSG00000181322	82.9508	0.552861	0.163013	3.39153	0.000695045	0.0198099
ENSG00000240695	48.7525	0.924965	0.272745	3.39132	0.000695559	0.0198099
ENSG00000211843	7.99379	-1.42752	0.421124	-3.38979	0.000699473	0.0198639
ENSG00000128050	694.17	-0.682926	0.201478	-3.38958	0.000699994	0.0198639
ENSG00000162777	3403.28	-0.530613	0.156541	-3.3896	0.000699945	0.0198639
ENSG00000118242	95.9667	-0.784792	0.231636	-3.38804	0.000703928	0.0198867
ENSG00000129480	75.1276	-0.727056	0.21465	-3.38718	0.000706152	0.0198867
ENSG00000163938	431.751	-0.676746	0.19976	-3.3878	0.000704551	0.0198867
ENSG00000104964	2608.9	-0.612614	0.180868	-3.38707	0.000706422	0.0198867
ENSG00000238829	82.998	0.869653	0.256737	3.38733	0.000705771	0.0198867
ENSG00000200834	16.4379	1.09404	0.322983	3.38729	0.000705864	0.0198867
ENSG00000187554	1879.86	1.2538	0.370184	3.38696	0.000706729	0.0198867
ENSG00000111530	1748.4	-0.646709	0.191048	-3.38507	0.000711612	0.0200001
ENSG00000168393	136.212	-0.732704	0.216508	-3.38419	0.000713881	0.0200399
ENSG00000215267	16.2977	1.14034	0.33706	3.3832	0.000716456	0.0200881
ENSG00000142303	396.866	-1.05799	0.312829	-3.38203	0.000719532	0.0201503
ENSG00000163520	276.715	-0.959769	0.283962	-3.37992	0.000725079	0.0202815
ENSG00000270554	199.107	0.962344	0.284768	3.37939	0.000726463	0.020296
ENSG00000110651	776.055	-0.7388	0.218746	-3.37744	0.00073165	0.0203924
ENSG00000004487	695.474	-0.497965	0.147432	-3.37759	0.000731236	0.0203924
ENSG00000166411	221.946	-0.588065	0.174178	-3.37623	0.000734874	0.0204337
ENSG00000251441	691.878	0.979474	0.290082	3.37654	0.000734045	0.0204337
ENSG00000254838	1548.48	-0.659008	0.195362	-3.37326	0.000742833	0.0206062
ENSG00000177030	541.149	-0.484091	0.143507	-3.37328	0.000742776	0.0206062
ENSG00000126460	16.8178	-1.19788	0.355489	-3.36967	0.000752578	0.0207222
ENSG00000133321	259.73	-0.948291	0.28143	-3.36954	0.000752936	0.0207222
ENSG00000151116	263.454	0.531499	0.157756	3.36912	0.000754081	0.0207222
ENSG00000070269	1315.58	0.822955	0.244179	3.3703	0.000750874	0.0207222
ENSG00000252503	32.7393	0.881792	0.261661	3.36998	0.000751726	0.0207222
ENSG00000254865	70.4785	1.05886	0.314206	3.36994	0.000751841	0.0207222
ENSG00000087157	6415.53	1.08253	0.321137	3.37095	0.000749108	0.0207222
ENSG00000251453	106.374	1.55674	0.462057	3.36915	0.000753996	0.0207222
ENSG00000279679	32.5948	0.82004	0.243465	3.3682	0.000756594	0.020767
ENSG00000100379	108.154	-0.718058	0.213231	-3.36751	0.000758492	0.0207705
ENSG00000272578	270.005	0.985937	0.292766	3.36766	0.000758092	0.0207705
ENSG00000172819	168.665	-0.995636	0.295723	-3.36679	0.000760487	0.0207814
ENSG00000099797	473.361	-0.804666	0.239006	-3.36672	0.000760691	0.0207814
ENSG00000188559	5449.42	1.07769	0.32013	3.3664	0.000761549	0.0207814
ENSG00000280231	7.17005	-1.63313	0.485242	-3.36561	0.000763751	0.0208172
ENSG00000254340	68.4166	1.20579	0.358301	3.36529	0.000764636	0.0208172
ENSG00000033170	415.818	-0.641356	0.190665	-3.36379	0.000768814	0.0209067
ENSG00000251552	24.7931	1.12131	0.333386	3.3634	0.000769883	0.0209116
ENSG00000157450	1634.42	0.485646	0.144518	3.36044	0.000778172	0.0211123
ENSG00000117643	699.506	-0.930703	0.277106	-3.35866	0.000783217	0.0211514
ENSG00000206337	1059.25	-0.821664	0.244633	-3.35877	0.000782906	0.0211514
ENSG00000100804	212.724	-0.560151	0.166744	-3.35934	0.000781287	0.0211514
ENSG00000187536	22.609	1.33088	0.396183	3.35925	0.000781538	0.0211514
ENSG00000174444	10866.2	-0.690777	0.205729	-3.3577	0.00078593	0.0212002
ENSG00000104375	415.086	0.997443	0.297138	3.35683	0.000788414	0.0212185
ENSG00000266970	50.1138	1.63222	0.486198	3.35711	0.000787611	0.0212185
ENSG00000256039	178.239	-1.02528	0.305516	-3.35591	0.000791047	0.0212649
ENSG00000007264	333.329	-0.86549	0.257962	-3.3551	0.00079335	0.0213024
ENSG00000235852	69.8363	-0.780173	0.232595	-3.35422	0.000795899	0.0213465
ENSG00000155189	414.667	-1.04558	0.311807	-3.35329	0.000798557	0.0213933
ENSG00000166147	505.978	1.96544	0.586337	3.35206	0.000802121	0.0214643
ENSG00000092094	416.595	-0.541789	0.161671	-3.35117	0.000804697	0.0214842
ENSG00000079215	456.179	2.4976	0.745228	3.35145	0.000803889	0.0214842
ENSG00000204392	184.039	-0.635432	0.189649	-3.35056	0.000806474	0.0215072
ENSG00000152782	37.8658	-1.12711	0.336443	-3.35006	0.000807927	0.0215215
ENSG00000144935	15.2523	-1.16247	0.347049	-3.34957	0.00080936	0.0215352
ENSG00000256278	8.06894	-1.78788	0.534068	-3.34767	0.000814939	0.0216043
ENSG00000235785	76.2043	-1.10737	0.330763	-3.34792	0.000814193	0.0216043
ENSG00000099821	493.252	-0.714427	0.213465	-3.34681	0.000817479	0.0216043
ENSG00000183506	196.393	-0.569091	0.169988	-3.34784	0.000814431	0.0216043
ENSG00000225313	1372.29	1.06686	0.318716	3.34738	0.000815796	0.0216043
ENSG00000136869	9924.01	1.27195	0.380041	3.34688	0.000817273	0.0216043
ENSG00000185187	865.613	-0.736675	0.220148	-3.34627	0.000819053	0.0216215
ENSG00000169689	117.88	-0.714606	0.2136	-3.34553	0.000821252	0.0216552
ENSG00000141753	56.2462	-1.62669	0.486354	-3.34466	0.000823847	0.0216993
ENSG00000285851	260.771	0.888349	0.265735	3.34299	0.000828811	0.0218055
ENSG00000134986	266.46	-0.809393	0.242228	-3.34145	0.000833409	0.0218774
ENSG00000196511	662.781	0.926698	0.277327	3.34153	0.000833173	0.0218774
ENSG00000134698	6102.17	0.904415	0.270853	3.33913	0.000840403	0.0220118
ENSG00000284977	277.413	1.74403	0.522262	3.33938	0.000839663	0.0220118
ENSG00000111605	2041.96	-0.477745	0.143129	-3.33788	0.000844213	0.022087
ENSG00000174292	105.056	-1.02185	0.306291	-3.3362	0.000849328	0.0221713
ENSG00000280078	5.46444	2.51203	0.752946	3.33627	0.000849107	0.0221713
ENSG00000147457	1820.96	-0.678701	0.203476	-3.33553	0.000851367	0.0221752
ENSG00000134046	1231.55	0.541135	0.162226	3.33568	0.000850901	0.0221752
ENSG00000170088	276.858	0.504737	0.151377	3.33431	0.000855127	0.0222485
ENSG00000186017	152.37	-0.683815	0.205135	-3.33349	0.000857643	0.0222658
ENSG00000151952	41.8659	1.35819	0.40744	3.33347	0.000857691	0.0222658
ENSG00000179909	510.465	-0.635187	0.190657	-3.33158	0.000863556	0.0223482
ENSG00000168096	186.126	-0.592986	0.17798	-3.33175	0.000863014	0.0223482
ENSG00000083457	185.924	-0.503356	0.151089	-3.33152	0.00086372	0.0223482
ENSG00000236493	14.1364	1.43582	0.431079	3.33076	0.000866097	0.022385
ENSG00000178096	67.4211	-0.695272	0.208832	-3.32934	0.000870529	0.0224102
ENSG00000087448	306.721	-0.639739	0.192159	-3.32922	0.000870893	0.0224102
ENSG00000112130	166.452	-0.525315	0.157788	-3.32924	0.000870819	0.0224102
ENSG00000242259	430.414	-0.437489	0.131373	-3.33013	0.000868065	0.0224102
ENSG00000097096	11.7972	-1.66424	0.500097	-3.32783	0.000875261	0.0224142
ENSG00000211710	37.081	-1.34075	0.402902	-3.32773	0.000875554	0.0224142
ENSG00000139211	108.364	-0.77243	0.232125	-3.32765	0.000875823	0.0224142
ENSG00000170915	448.943	-0.723024	0.21724	-3.32823	0.000873999	0.0224142
ENSG00000100731	10228.5	0.920476	0.276603	3.32779	0.000875365	0.0224142
ENSG00000211786	39.4689	-1.43104	0.430113	-3.32712	0.000877484	0.0224322
ENSG00000139641	2308.67	-0.733472	0.220516	-3.32616	0.000880506	0.0224786
ENSG00000027001	113.68	-0.71901	0.216183	-3.32594	0.000881214	0.0224786
ENSG00000188191	334.517	-0.82206	0.247285	-3.32434	0.000886277	0.0225832
ENSG00000078269	678.965	-0.742436	0.223356	-3.324	0.000887358	0.0225862
ENSG00000136261	396.404	-0.674916	0.203075	-3.32348	0.00088902	0.022604
ENSG00000215252	416.891	-0.925762	0.278659	-3.3222	0.000893111	0.0226429
ENSG00000168101	306.82	-0.528987	0.159218	-3.32241	0.00089244	0.0226429
ENSG00000196954	3059.52	0.882663	0.265695	3.3221	0.000893442	0.0226429
ENSG00000165272	411.349	-0.82893	0.249607	-3.32095	0.000897122	0.0227048
ENSG00000058799	678.031	0.738107	0.222272	3.32073	0.00089782	0.0227048
ENSG00000135185	429.969	-0.528527	0.159215	-3.31957	0.000901547	0.0227745
ENSG00000174136	34.5621	-1.17493	0.353978	-3.31922	0.000902681	0.022776
ENSG00000065057	51.7869	-0.963365	0.290261	-3.31896	0.000903546	0.022776
ENSG00000167113	245.93	-0.623781	0.187979	-3.31835	0.0009055	0.0228007
ENSG00000233836	146.625	-0.841369	0.253575	-3.31802	0.000906575	0.0228033
ENSG00000213468	166.948	-0.887794	0.267611	-3.31748	0.000908349	0.022807
ENSG00000169598	149.381	-0.622994	0.187859	-3.31628	0.000912258	0.022807
ENSG00000186298	1626.57	-0.573418	0.172888	-3.31671	0.000910845	0.022807
ENSG00000161040	237.051	1.2099	0.364846	3.31619	0.000912554	0.022807
ENSG00000214812	40.1196	1.37898	0.415739	3.31694	0.000910075	0.022807
ENSG00000162745	23.0671	1.61112	0.485801	3.31642	0.000911793	0.022807
ENSG00000172116	559.135	-1.07611	0.324623	-3.31496	0.000916564	0.0228391
ENSG00000249087	24.4415	-0.821922	0.247932	-3.31511	0.000916084	0.0228391
ENSG00000033327	3812.69	0.949466	0.286424	3.3149	0.000916754	0.0228391
ENSG00000107742	3788.33	-0.858464	0.258998	-3.31455	0.000917891	0.0228431
ENSG00000125648	87.0488	-0.915462	0.27628	-3.31353	0.000921248	0.0229024
ENSG00000070614	2006.75	0.856843	0.258671	3.31248	0.000924713	0.0229642
ENSG00000138796	254.698	-0.645417	0.194925	-3.31111	0.000929263	0.0230393
ENSG00000136877	468.504	-0.638951	0.192988	-3.31083	0.000930189	0.0230393
ENSG00000121964	968.239	0.864862	0.261234	3.31068	0.000930682	0.0230393
ENSG00000072195	154.182	-0.873673	0.26392	-3.31036	0.000931749	0.0230403
ENSG00000033867	838.858	-0.805127	0.243235	-3.31008	0.000932686	0.0230403
ENSG00000163607	184.541	-0.691074	0.20887	-3.30863	0.000937548	0.0230698
ENSG00000162852	1326.91	-0.54434	0.164494	-3.30917	0.000935735	0.0230698
ENSG00000075884	3364.68	0.589082	0.17804	3.3087	0.000937317	0.0230698
ENSG00000235777	175.016	0.888104	0.268427	3.30855	0.000937811	0.0230698
ENSG00000062282	4151.07	1.26401	0.382121	3.30789	0.000940012	0.0230997
ENSG00000232528	234.609	1.34852	0.407772	3.30704	0.000942881	0.0231459
ENSG00000211789	32.1342	-1.25101	0.378337	-3.30659	0.00094439	0.0231588
ENSG00000177410	598.389	0.67459	0.204077	3.30557	0.000947847	0.0232193
ENSG00000169180	19648	0.960233	0.290551	3.30487	0.000950202	0.0232527
ENSG00000222011	138.851	0.697943	0.211236	3.3041	0.000952827	0.0232927
ENSG00000198918	1254.73	-0.870904	0.263659	-3.30315	0.000956055	0.0233394
ENSG00000082996	2299.15	0.776677	0.235146	3.30295	0.00095673	0.0233394
ENSG00000101457	779.348	0.640288	0.194017	3.30017	0.000966277	0.0235479
ENSG00000245954	67.402	-0.992594	0.30088	-3.29897	0.00097042	0.0236075
ENSG00000125457	217.358	-0.581512	0.176276	-3.29887	0.000970736	0.0236075
ENSG00000116251	919.828	-0.699205	0.212035	-3.29759	0.000975174	0.0236909
ENSG00000166813	25.5137	-1.18435	0.359302	-3.29626	0.00097983	0.0237182
ENSG00000188322	450.505	-1.05562	0.320259	-3.29615	0.000980188	0.0237182
ENSG00000275023	3376.96	-0.58562	0.17767	-3.29611	0.000980341	0.0237182
ENSG00000169118	636.8	0.316679	0.0960641	3.29654	0.000978837	0.0237182
ENSG00000168405	423.331	0.723612	0.219736	3.29309	0.000990928	0.0239496
ENSG00000241120	50.5261	0.791333	0.24037	3.29215	0.000994246	0.0240051
ENSG00000146592	5629.41	1.35331	0.411186	3.29123	0.000997488	0.0240339
ENSG00000163959	655.52	1.40196	0.425952	3.29135	0.000997072	0.0240339
ENSG00000167676	988.637	1.47249	0.447469	3.29071	0.000999339	0.0240538
ENSG00000258733	36.4943	-0.83697	0.254389	-3.29012	0.00100145	0.0240709
ENSG00000145907	2861.99	-0.438617	0.133321	-3.28994	0.0010021	0.0240709
ENSG00000149809	243.28	-0.787124	0.239302	-3.28925	0.00100456	0.0240935
ENSG00000237827	74.311	0.931726	0.283277	3.2891	0.00100509	0.0240935
ENSG00000111371	3471.67	-0.679913	0.206744	-3.28868	0.0010066	0.0241049
ENSG00000178562	937.077	-1.11375	0.338701	-3.28831	0.0010079	0.0241115
ENSG00000213400	11.0512	-1.78583	0.543367	-3.28659	0.00101407	0.0241479
ENSG00000196476	35.0101	-1.09038	0.331831	-3.28597	0.00101633	0.0241479
ENSG00000186603	31.4568	-0.927881	0.282384	-3.28589	0.00101662	0.0241479
ENSG00000186687	385.076	-0.660242	0.200874	-3.28685	0.00101316	0.0241479
ENSG00000065135	5245.17	0.527537	0.160533	3.28615	0.00101567	0.0241479
ENSG00000188282	20.852	1.37926	0.419732	3.28606	0.001016	0.0241479
ENSG00000224959	53.6997	1.41661	0.430967	3.28705	0.00101242	0.0241479
ENSG00000155561	966.672	-0.483392	0.147136	-3.28535	0.00101858	0.0241698
ENSG00000254231	27.8843	-0.983208	0.299349	-3.28448	0.00102169	0.0241911
ENSG00000153107	581.884	-0.591663	0.180147	-3.28434	0.00102222	0.0241911
ENSG00000182347	154.939	0.857454	0.261081	3.28424	0.00102257	0.0241911
ENSG00000142230	526.409	-0.544857	0.165916	-3.28394	0.00102368	0.024193
ENSG00000129654	33.413	-1.05653	0.321845	-3.28275	0.00102801	0.0242522
ENSG00000187775	1835.62	1.24031	0.377835	3.28268	0.00102825	0.0242522
ENSG00000183918	324.219	-1.15416	0.351645	-3.28217	0.0010301	0.0242716
ENSG00000035115	435.638	-0.605364	0.184483	-3.28142	0.00103287	0.0242879
ENSG00000278600	885.446	0.865608	0.263778	3.28157	0.0010323	0.0242879
ENSG00000158301	41.9007	-1.2226	0.372747	-3.27996	0.00103821	0.0243765
ENSG00000134324	683.052	-0.537576	0.163904	-3.27983	0.00103871	0.0243765
ENSG00000196911	297.317	-0.892011	0.27202	-3.27922	0.00104095	0.0244047
ENSG00000001460	82.1611	-0.761227	0.232159	-3.2789	0.00104213	0.0244079
ENSG00000135090	1985.11	0.332613	0.101464	3.27812	0.001045	0.0244263
ENSG00000164023	497.593	1.10482	0.337002	3.27839	0.00104401	0.0244263
ENSG00000155621	106.787	-0.559795	0.170836	-3.2768	0.00104991	0.0245166
ENSG00000089775	886.157	-0.762663	0.232775	-3.2764	0.00105139	0.0245268
ENSG00000172292	501.24	-0.562803	0.17179	-3.2761	0.00105251	0.0245285
ENSG00000114388	227.197	-0.655041	0.199984	-3.27546	0.00105489	0.0245354
ENSG00000236308	28.7052	0.811314	0.247692	3.27549	0.0010548	0.0245354
ENSG00000147955	233.951	-0.579289	0.176917	-3.27436	0.00105901	0.0246068
ENSG00000158427	21.6873	-1.23955	0.378774	-3.27253	0.00106588	0.0246185
ENSG00000196683	554.297	-0.891261	0.272269	-3.27346	0.0010624	0.0246185
ENSG00000130193	153.541	-0.810497	0.247596	-3.27347	0.00106235	0.0246185
ENSG00000149100	866.802	-0.557215	0.170284	-3.27227	0.00106686	0.0246185
ENSG00000041988	124.195	-0.535115	0.163495	-3.27296	0.00106426	0.0246185
ENSG00000130703	2420.87	0.539956	0.164994	3.27258	0.0010657	0.0246185
ENSG00000130449	1512.71	0.92711	0.283284	3.27273	0.00106516	0.0246185
ENSG00000186416	168.441	-0.979894	0.299482	-3.27196	0.00106804	0.0246215
ENSG00000276282	36.4218	0.872376	0.266811	3.26964	0.00107683	0.0247968
ENSG00000285653	71.768	1.04237	0.318827	3.2694	0.00107775	0.0247968
ENSG00000103522	454.287	-0.898211	0.27477	-3.26895	0.00107946	0.0248118
ENSG00000178038	344.158	-1.21356	0.371502	-3.26663	0.00108836	0.0249357
ENSG00000103024	168.618	-0.55782	0.170755	-3.26678	0.00108777	0.0249357
ENSG00000251259	35.0868	1.43552	0.439475	3.26644	0.0010891	0.0249357
ENSG00000248780	19.7613	1.64861	0.504586	3.26726	0.00108595	0.0249357
ENSG00000258044	89.5261	0.725989	0.222285	3.26603	0.00109065	0.0249468
ENSG00000233913	62.1918	-3.22295	0.986967	-3.26551	0.00109268	0.0249688
ENSG00000183723	269.866	0.728627	0.22319	3.2646	0.00109619	0.0250247
ENSG00000187535	142.849	-0.826578	0.253228	-3.26417	0.00109787	0.0250387
ENSG00000171130	217.313	-1.01332	0.310573	-3.26274	0.00110342	0.0251407
ENSG00000258285	18.4905	-1.32946	0.407902	-3.25925	0.00111705	0.0252299
ENSG00000135622	109.276	-0.939545	0.288286	-3.25908	0.00111776	0.0252299
ENSG00000112118	594.37	-0.857684	0.263126	-3.25959	0.00111572	0.0252299
ENSG00000229327	28.3138	-0.8489	0.260583	-3.2577	0.00112319	0.0252299
ENSG00000059915	135.234	-0.756805	0.232224	-3.25894	0.00111828	0.0252299
ENSG00000279059	57.272	-0.739008	0.226784	-3.25863	0.0011195	0.0252299
ENSG00000185527	60.2852	-0.669433	0.205506	-3.25748	0.00112406	0.0252299
ENSG00000186106	202.735	-0.628287	0.19284	-3.25808	0.00112169	0.0252299
ENSG00000132768	177.207	-0.614607	0.188514	-3.26027	0.00111308	0.0252299
ENSG00000115652	574.979	-0.558612	0.171479	-3.25761	0.00112353	0.0252299
ENSG00000266472	281.817	-0.543602	0.166869	-3.25766	0.00112334	0.0252299
ENSG00000242247	979.538	0.738942	0.226683	3.2598	0.00111489	0.0252299
ENSG00000197753	459.449	0.782131	0.240112	3.25736	0.00112453	0.0252299
ENSG00000237788	156.975	0.784875	0.24088	3.25836	0.00112057	0.0252299
ENSG00000260661	83.4906	1.05402	0.323474	3.25843	0.00112032	0.0252299
ENSG00000104447	1855.24	1.2766	0.391853	3.25786	0.00112254	0.0252299
ENSG00000130726	1955.76	-0.631964	0.194038	-3.25691	0.00112633	0.0252461
ENSG00000225727	5.53673	-1.83578	0.564319	-3.25308	0.0011416	0.025341
ENSG00000008517	701.079	-0.922715	0.283675	-3.25272	0.00114306	0.025341
ENSG00000156172	40.892	-0.784127	0.240951	-3.2543	0.00113672	0.025341
ENSG00000173581	70.3529	-0.716167	0.220091	-3.25396	0.00113808	0.025341
ENSG00000148362	312.453	-0.685755	0.21077	-3.25358	0.00113961	0.025341
ENSG00000103932	261.18	-0.641433	0.197199	-3.25273	0.00114303	0.025341
ENSG00000143799	1280.68	-0.600346	0.184476	-3.25434	0.00113657	0.025341
ENSG00000125901	142.601	-0.584865	0.179769	-3.25343	0.0011402	0.025341
ENSG00000175575	159.457	-0.55304	0.169985	-3.25347	0.00114004	0.025341
ENSG00000273559	634.085	0.480849	0.147858	3.2521	0.00114557	0.025341
ENSG00000179241	73.4265	0.929162	0.285714	3.25207	0.00114568	0.025341
ENSG00000066336	9833.61	0.965244	0.296773	3.25246	0.00114409	0.025341
ENSG00000232259	47.7808	1.34903	0.414661	3.25332	0.00114064	0.025341
ENSG00000212186	6.28145	1.79268	0.550887	3.25418	0.00113722	0.025341
ENSG00000115457	70.26	-1.21563	0.374023	-3.25014	0.00115348	0.0254478
ENSG00000198589	2848.56	-0.49864	0.153402	-3.25054	0.00115186	0.0254478
ENSG00000285399	316.611	0.494294	0.152087	3.25007	0.00115376	0.0254478
ENSG00000148444	112.181	-0.796247	0.245031	-3.24958	0.00115575	0.0254678
ENSG00000238241	325.002	-0.901591	0.277777	-3.24574	0.00117146	0.0257344
ENSG00000112514	395.598	-0.757824	0.233461	-3.24605	0.0011702	0.0257344
ENSG00000140455	2365.93	0.366934	0.113048	3.24581	0.00117115	0.0257344
ENSG00000204569	2324.04	0.601545	0.185344	3.24555	0.00117223	0.0257344
ENSG00000234065	25.798	0.921717	0.284034	3.24509	0.00117414	0.0257521
ENSG00000132881	30.6115	-0.896303	0.276248	-3.24456	0.00117632	0.0257757
ENSG00000113263	2860.12	-0.917952	0.283053	-3.24303	0.00118264	0.0258246
ENSG00000196329	770.285	-0.755229	0.232901	-3.24271	0.001184	0.0258246
ENSG00000101361	666.747	-0.541976	0.167098	-3.24345	0.00118089	0.0258246
ENSG00000133316	265.154	-0.483356	0.14906	-3.24269	0.00118405	0.0258246
ENSG00000161217	2331.42	0.882385	0.272073	3.24319	0.00118198	0.0258246
ENSG00000274653	12.2648	1.46832	0.452853	3.24237	0.00118538	0.0258297
ENSG00000270137	38.7108	0.663658	0.20472	3.24178	0.00118786	0.0258596
ENSG00000248810	85.326	1.98807	0.613402	3.24105	0.00119089	0.0259017
ENSG00000213465	58.9178	-0.761199	0.234949	-3.23985	0.00119592	0.02595
ENSG00000051825	829.069	-0.543191	0.167644	-3.24015	0.00119468	0.02595
ENSG00000237298	534.373	0.602305	0.185912	3.23973	0.00119643	0.02595
ENSG00000118402	17.7279	-2.07861	0.641854	-3.23845	0.00120182	0.0260188
ENSG00000284657	31.4787	0.830374	0.256401	3.23857	0.00120129	0.0260188
ENSG00000166133	89.5278	-0.787217	0.243154	-3.23752	0.00120574	0.0260316
ENSG00000170471	2346.4	0.252707	0.07805	3.23776	0.00120474	0.0260316
ENSG00000228076	59.1712	0.701203	0.216554	3.23801	0.00120366	0.0260316
ENSG00000198216	488.536	1.45984	0.451005	3.23686	0.00120852	0.0260675
ENSG00000110841	101.595	-0.852519	0.263497	-3.23541	0.0012147	0.0261769
ENSG00000136104	1300.14	-0.511682	0.158195	-3.2345	0.00121854	0.0261875
ENSG00000093167	2089.28	0.70118	0.216776	3.23458	0.00121823	0.0261875
ENSG00000176788	11698.7	1.12022	0.34629	3.23491	0.00121682	0.0261875
ENSG00000149311	9071.78	-0.52424	0.162116	-3.23373	0.00122185	0.0262345
ENSG00000175970	360.926	-0.532922	0.164872	-3.23233	0.00122783	0.0263389
ENSG00000254112	19.1711	1.77964	0.550665	3.2318	0.00123014	0.0263643
ENSG00000236194	476.8	0.713203	0.220716	3.23132	0.00123219	0.0263843
ENSG00000112640	282.269	-0.4356	0.134848	-3.2303	0.00123659	0.0264062
ENSG00000126861	156.92	0.872838	0.270225	3.23004	0.00123772	0.0264062
ENSG00000263370	103.367	1.00061	0.309765	3.23022	0.00123694	0.0264062
ENSG00000202019	57.5188	1.14727	0.355127	3.23058	0.0012354	0.0264062
ENSG00000158435	1149.92	0.518007	0.160394	3.22958	0.00123971	0.0264246
ENSG00000157978	1462.72	-0.758214	0.234847	-3.22855	0.00124421	0.0264474
ENSG00000141994	306.43	-0.615961	0.190767	-3.22887	0.00124279	0.0264474
ENSG00000173457	152.759	-0.587787	0.18207	-3.22836	0.00124502	0.0264474
ENSG00000237892	141.103	0.861731	0.26693	3.2283	0.00124528	0.0264474
ENSG00000090554	74.6776	-1.48239	0.459281	-3.22763	0.00124818	0.0264536
ENSG00000170291	186.457	-0.634429	0.196572	-3.22746	0.00124896	0.0264536
ENSG00000233029	397.734	1.3491	0.417977	3.22768	0.00124798	0.0264536
ENSG00000154310	1122.53	-0.53681	0.166344	-3.22711	0.00125047	0.0264616
ENSG00000126243	62.5983	-1.04585	0.32426	-3.22533	0.00125827	0.0264902
ENSG00000171055	550.222	0.491702	0.152458	3.22517	0.001259	0.0264902
ENSG00000078124	1002.39	0.784679	0.243311	3.225	0.00125972	0.0264902
ENSG00000003402	20677.4	0.823891	0.255426	3.22555	0.00125729	0.0264902
ENSG00000278869	247.241	0.95856	0.297149	3.22585	0.00125599	0.0264902
ENSG00000235090	72.0561	1.37118	0.425031	3.22607	0.00125504	0.0264902
ENSG00000246363	17.0357	1.47716	0.457969	3.22547	0.00125766	0.0264902
ENSG00000263482	207.786	-1.15067	0.35687	-3.22434	0.00126261	0.0265273
ENSG00000198053	6740.95	1.03721	0.321712	3.22404	0.00126394	0.0265314
ENSG00000249180	20.7559	0.85437	0.265088	3.22297	0.0012687	0.0266075
ENSG00000130956	61.5849	-1.05414	0.327102	-3.22266	0.00127007	0.0266126
ENSG00000166881	441.497	-0.687713	0.213419	-3.22235	0.00127143	0.0266139
ENSG00000258966	49.0587	0.917076	0.28464	3.22188	0.00127354	0.0266139
ENSG00000131379	43.1115	1.36416	0.423391	3.22198	0.0012731	0.0266139
ENSG00000100994	1049.92	-0.515575	0.160059	-3.22117	0.0012767	0.0266563
ENSG00000164692	48.9486	-3.24377	1.00713	-3.22079	0.00127838	0.0266676
ENSG00000253720	249.819	1.01499	0.31528	3.21934	0.00128485	0.0267584
ENSG00000198019	812.393	1.31461	0.408351	3.21931	0.00128502	0.0267584
ENSG00000127337	103.044	-0.933168	0.289965	-3.21821	0.00128992	0.0268074
ENSG00000049192	139.201	-0.755873	0.234888	-3.21802	0.00129079	0.0268074
ENSG00000175334	429.726	-0.676896	0.210316	-3.21846	0.00128879	0.0268074
ENSG00000116984	1358.65	-0.451724	0.140433	-3.21665	0.00129697	0.0268882
ENSG00000166747	3327.5	0.568271	0.176654	3.21686	0.00129601	0.0268882
ENSG00000275158	11.9802	-1.60912	0.50058	-3.21451	0.00130668	0.0268973
ENSG00000154102	81.4721	-0.895284	0.278361	-3.21626	0.00129871	0.0268973
ENSG00000103356	179.169	-0.666994	0.207416	-3.21573	0.00130114	0.0268973
ENSG00000064201	1249.7	-0.568053	0.17672	-3.21442	0.00130708	0.0268973
ENSG00000064999	1375.6	0.81351	0.253046	3.21487	0.00130503	0.0268973
ENSG00000177173	162.037	0.879742	0.2736	3.21543	0.0013025	0.0268973
ENSG00000285280	497.508	0.918617	0.285736	3.21492	0.00130482	0.0268973
ENSG00000157800	1911.67	0.948717	0.295018	3.21579	0.00130084	0.0268973
ENSG00000232772	142.335	1.40183	0.436127	3.21428	0.00130773	0.0268973
ENSG00000125630	404.486	-0.575791	0.179185	-3.21338	0.0013118	0.0269575
ENSG00000110987	204.102	-0.936576	0.291573	-3.21215	0.00131748	0.0269795
ENSG00000177932	138.271	-0.77964	0.242708	-3.21226	0.00131694	0.0269795
ENSG00000096063	2535.77	0.718125	0.22356	3.21222	0.00131715	0.0269795
ENSG00000206199	87.6173	0.825092	0.256842	3.21244	0.0013161	0.0269795
ENSG00000064651	322.374	-0.821075	0.255692	-3.21119	0.00132186	0.0270457
ENSG00000105373	3155.85	-0.749229	0.233374	-3.21042	0.00132541	0.0270947
ENSG00000259196	5.55826	1.46226	0.455518	3.21011	0.00132685	0.0271005
ENSG00000160307	107.875	-1.30509	0.406652	-3.20937	0.00133028	0.0271469
ENSG00000279673	18.1307	-1.16425	0.363087	-3.20652	0.0013435	0.0273216
ENSG00000172469	177.425	-0.919252	0.286621	-3.20721	0.00134031	0.0273216
ENSG00000163162	11954.5	0.892296	0.278248	3.20684	0.00134202	0.0273216
ENSG00000273017	36.1168	1.08045	0.336934	3.20671	0.00134264	0.0273216
ENSG00000107281	206.583	-1.23959	0.386662	-3.20588	0.00134648	0.0273391
ENSG00000149929	112.887	-0.635328	0.198193	-3.20559	0.00134785	0.0273391
ENSG00000174125	5827.27	0.932716	0.290951	3.20575	0.00134709	0.0273391
ENSG00000092621	113.809	-0.93604	0.292084	-3.2047	0.00135204	0.0274005
ENSG00000198780	65.0199	-0.882552	0.275476	-3.20373	0.00135659	0.0274452
ENSG00000173436	147.09	-0.563996	0.176042	-3.20376	0.00135645	0.0274452
ENSG00000222898	26.3625	1.62112	0.506112	3.20309	0.0013596	0.0274824
ENSG00000254266	38.8762	-1.54063	0.481097	-3.20233	0.00136322	0.0274862
ENSG00000151612	387.763	-0.797068	0.248904	-3.20231	0.0013633	0.0274862
ENSG00000141295	186.585	-0.562257	0.175563	-3.2026	0.00136192	0.0274862
ENSG00000110079	247.619	1.31458	0.410583	3.20174	0.00136602	0.0275174
ENSG00000198814	3483.49	1.16839	0.364975	3.20128	0.00136818	0.0275372
ENSG00000115694	696.284	-0.419543	0.131073	-3.20084	0.0013703	0.0275562
ENSG00000196549	2105.94	1.2822	0.400801	3.19909	0.00137864	0.0277003
ENSG00000256553	21.3357	-1.21564	0.380129	-3.19798	0.00138396	0.0277833
ENSG00000177721	217.467	-0.701022	0.219331	-3.19617	0.00139263	0.0279096
ENSG00000154040	22.1985	1.02742	0.32143	3.19641	0.00139149	0.0279096
ENSG00000161835	170.978	-1.37191	0.429383	-3.19508	0.0013979	0.0279314
ENSG00000179144	1297.44	-0.689264	0.215712	-3.19529	0.00139689	0.0279314
ENSG00000182197	614.941	0.7269	0.227514	3.19497	0.00139847	0.0279314
ENSG00000236567	223.796	0.925237	0.289591	3.19498	0.00139842	0.0279314
ENSG00000136371	220.634	0.886069	0.277388	3.19433	0.00140157	0.0279457
ENSG00000228484	8.04653	1.62837	0.509764	3.19435	0.00140145	0.0279457
ENSG00000123358	204.542	-2.82932	0.885941	-3.19358	0.00140521	0.0279706
ENSG00000148459	204.145	0.702736	0.220046	3.19358	0.00140521	0.0279706
ENSG00000285589	42.9347	-0.891699	0.279352	-3.19203	0.00141279	0.0280769
ENSG00000237704	60.7699	0.756064	0.236863	3.192	0.00141294	0.0280769
ENSG00000243646	363.189	0.811929	0.254459	3.19081	0.00141875	0.0281686
ENSG00000083845	4499.98	-0.844634	0.264757	-3.19023	0.00142161	0.0281876
ENSG00000254826	261.953	1.22938	0.385369	3.19013	0.00142211	0.0281876
ENSG00000118922	1045.7	-0.798546	0.250354	-3.18967	0.00142433	0.0282078
ENSG00000064933	246.813	-0.43801	0.137385	-3.18818	0.0014317	0.0283298
ENSG00000224288	159.243	1.51463	0.475147	3.18771	0.00143403	0.028352
ENSG00000143641	1475.92	0.883214	0.277161	3.18664	0.00143934	0.0284331
ENSG00000260742	23.5745	1.01273	0.317834	3.18634	0.00144086	0.0284392
ENSG00000050405	89.6401	-1.01327	0.31805	-3.18587	0.00144318	0.028461
ENSG00000276405	16.446	-1.22205	0.383854	-3.18363	0.00145438	0.0285693
ENSG00000237943	558.19	-0.698522	0.219393	-3.18389	0.00145312	0.0285693
ENSG00000111445	146.113	-0.556129	0.174661	-3.18404	0.00145235	0.0285693
ENSG00000100485	3973.6	0.755885	0.237469	3.18308	0.00145716	0.0285693
ENSG00000185219	4562.02	0.826199	0.2595	3.18382	0.00145347	0.0285693
ENSG00000225076	29.1621	0.847376	0.266189	3.18337	0.00145574	0.0285693
ENSG00000179593	47.3342	1.28328	0.403156	3.18308	0.0014572	0.0285693
ENSG00000006638	199.05	-0.68184	0.214258	-3.18233	0.00146093	0.0286186
ENSG00000048342	1059.22	1.10806	0.34822	3.18208	0.00146222	0.0286199
ENSG00000087258	20.8594	-1.29391	0.406967	-3.17941	0.00147576	0.0286849
ENSG00000259429	30.8445	-1.10558	0.347689	-3.17981	0.00147371	0.0286849
ENSG00000145349	832.416	-0.83218	0.261717	-3.1797	0.00147429	0.0286849
ENSG00000197283	708.432	-0.721744	0.226913	-3.1807	0.00146918	0.0286849
ENSG00000114544	263.72	-0.602824	0.189571	-3.17994	0.00147304	0.0286849
ENSG00000204946	411.365	-0.564553	0.177539	-3.17988	0.00147336	0.0286849
ENSG00000285258	28.0229	0.682016	0.214487	3.17975	0.00147401	0.0286849
ENSG00000227788	19.8062	1.15741	0.364051	3.17926	0.00147654	0.0286849
ENSG00000259626	132.376	1.29306	0.406472	3.18118	0.00146677	0.0286849
ENSG00000247556	4180.27	-0.480024	0.151022	-3.1785	0.00148039	0.0287123
ENSG00000232118	91.8617	1.16515	0.366556	3.17865	0.00147963	0.0287123
ENSG00000162961	150.311	-0.442495	0.139226	-3.17826	0.00148164	0.0287126
ENSG00000030419	1361.81	-1.03677	0.32662	-3.17425	0.00150226	0.0288484
ENSG00000256223	102.194	-1.02246	0.321901	-3.1763	0.00149165	0.0288484
ENSG00000184162	74.4656	-0.674429	0.212409	-3.17514	0.00149762	0.0288484
ENSG00000160360	134.941	-0.624661	0.196726	-3.17529	0.00149687	0.0288484
ENSG00000168286	469.173	-0.568107	0.17895	-3.17467	0.00150009	0.0288484
ENSG00000167658	33395.4	-0.531674	0.16748	-3.17455	0.00150071	0.0288484
ENSG00000205423	634.488	0.730315	0.230088	3.17406	0.00150321	0.0288484
ENSG00000224660	674.902	0.780917	0.246034	3.17403	0.00150339	0.0288484
ENSG00000263883	75.0478	0.95493	0.300653	3.17618	0.00149227	0.0288484
ENSG00000012779	10893.8	0.988869	0.311343	3.17614	0.00149248	0.0288484
ENSG00000128383	3558.66	1.06512	0.335549	3.17426	0.00150221	0.0288484
ENSG00000266865	20.9061	1.26764	0.399181	3.17561	0.00149521	0.0288484
ENSG00000238133	50.9335	1.14456	0.360681	3.17333	0.00150699	0.0288939
ENSG00000138030	19.5057	-1.06339	0.335184	-3.17255	0.00151109	0.0289487
ENSG00000250031	429.153	1.00945	0.318234	3.17204	0.00151374	0.028976
ENSG00000100263	136.419	-0.565355	0.17828	-3.17116	0.00151834	0.0290402
ENSG00000133627	102.701	-0.53251	0.16795	-3.17065	0.001521	0.0290674
ENSG00000225808	72.8468	0.700506	0.221021	3.16941	0.00152748	0.0291675
ENSG00000213420	138.244	-1.18206	0.373027	-3.16883	0.00153055	0.0291786
ENSG00000165819	830.519	-0.309735	0.0977437	-3.16885	0.00153046	0.0291786
ENSG00000075886	31.5379	-0.865157	0.273052	-3.16846	0.00153247	0.0291916
ENSG00000266598	84.4342	0.669919	0.211451	3.1682	0.00153387	0.0291946
ENSG00000211745	35.6784	-1.41089	0.4456	-3.16628	0.00154403	0.0292447
ENSG00000110881	91.5014	-1.04555	0.330204	-3.16639	0.00154342	0.0292447
ENSG00000119514	52.1091	-1.00982	0.318954	-3.16605	0.00154523	0.0292447
ENSG00000165923	33.5834	-0.829169	0.261859	-3.16647	0.00154301	0.0292447
ENSG00000083720	221.632	-0.758222	0.239403	-3.16714	0.00153945	0.0292447
ENSG00000154548	88.8716	0.753723	0.238058	3.16613	0.00154483	0.0292447
ENSG00000234424	8.69009	1.65224	0.521646	3.16736	0.00153828	0.0292447
ENSG00000278030	47.9861	-1.24286	0.392645	-3.16536	0.00154892	0.0292673
ENSG00000283444	64.9552	1.31587	0.415703	3.16541	0.00154864	0.0292673
ENSG00000133030	2516.14	-0.472396	0.149299	-3.1641	0.00155565	0.0293472
ENSG00000124091	215.289	0.679281	0.21468	3.16416	0.00155533	0.0293472
ENSG00000246859	129.573	-0.828166	0.261829	-3.163	0.00156154	0.0294347
ENSG00000122188	204.656	-0.76451	0.241886	-3.16062	0.00157435	0.0296523
ENSG00000139146	708.928	-0.627981	0.198726	-3.16004	0.00157746	0.0296871
ENSG00000176909	13.3886	-1.56278	0.494689	-3.15912	0.00158248	0.029698
ENSG00000112210	45.4078	-0.977998	0.309636	-3.15854	0.00158563	0.029698
ENSG00000126261	995.52	-0.625572	0.198053	-3.15861	0.00158522	0.029698
ENSG00000165322	409.166	-0.583215	0.18464	-3.15867	0.00158493	0.029698
ENSG00000249476	174.32	0.688841	0.218067	3.15884	0.00158397	0.029698
ENSG00000101916	4642.25	1.02444	0.324277	3.15916	0.00158223	0.029698
ENSG00000248268	50.8169	-1.08323	0.343047	-3.15767	0.00159036	0.0297181
ENSG00000167700	104.237	-0.847466	0.268405	-3.15741	0.00159177	0.0297181
ENSG00000177706	162.739	1.26261	0.39981	3.15801	0.00158848	0.0297181
ENSG00000072952	2325.69	1.36463	0.432176	3.15758	0.00159086	0.0297181
ENSG00000182325	125.488	-0.648581	0.205435	-3.15711	0.00159341	0.029725
ENSG00000253291	6.16808	-2.21537	0.702206	-3.15488	0.00160567	0.0298351
ENSG00000159164	49.0133	-0.928493	0.29424	-3.15556	0.0016019	0.0298351
ENSG00000279672	75.2158	-0.641837	0.203421	-3.15521	0.00160382	0.0298351
ENSG00000176142	456.27	0.485725	0.153919	3.15572	0.001601	0.0298351
ENSG00000197321	4296.83	0.784847	0.248772	3.15488	0.00160564	0.0298351
ENSG00000006432	106.626	-1.00948	0.320035	-3.15429	0.00160889	0.0298714
ENSG00000125246	76.5006	-0.909644	0.288429	-3.15379	0.00161167	0.0298767
ENSG00000217231	24.3349	1.25456	0.397797	3.15378	0.00161172	0.0298767
ENSG00000100580	1916.22	0.745922	0.23657	3.15307	0.00161563	0.0299254
ENSG00000065665	270.881	0.737284	0.233882	3.15238	0.00161947	0.0299729
ENSG00000177595	257.964	-0.683533	0.21687	-3.15181	0.00162262	0.029984
ENSG00000007237	9161.18	1.27546	0.404661	3.15191	0.00162206	0.029984
ENSG00000255092	132.928	1.17647	0.373403	3.15068	0.0016289	0.0300764
ENSG00000155438	182.324	-0.614618	0.195158	-3.14933	0.00163646	0.0301685
ENSG00000181610	186.696	-0.50765	0.161189	-3.14942	0.00163597	0.0301685
ENSG00000140199	8578.68	0.706515	0.224361	3.14901	0.00163822	0.0301772
ENSG00000101336	10390.2	0.959535	0.304753	3.14857	0.00164071	0.0301994
ENSG00000116521	318.577	-0.448359	0.142417	-3.14821	0.00164275	0.0302133
ENSG00000144749	350.225	-0.699087	0.222086	-3.14782	0.00164494	0.0302298
ENSG00000256742	9.39623	-1.26876	0.403141	-3.14719	0.0016485	0.0302715
ENSG00000166860	239.205	-0.580414	0.184438	-3.14693	0.00164997	0.0302748
ENSG00000162337	120.512	-0.707313	0.224817	-3.14617	0.00165423	0.0303292
ENSG00000233654	9.29059	-1.35562	0.430918	-3.14589	0.00165584	0.030335
ENSG00000147804	100.373	-0.608391	0.19341	-3.1456	0.00165747	0.0303412
ENSG00000150403	1768.25	0.690495	0.219566	3.14481	0.00166193	0.0303992
ENSG00000130167	208.228	1.11068	0.353214	3.1445	0.00166372	0.0304083
ENSG00000173198	316.146	-0.875714	0.278519	-3.14418	0.00166556	0.0304113
ENSG00000164818	199.57	-0.525371	0.167105	-3.14395	0.00166684	0.0304113
ENSG00000239040	29.9426	1.05581	0.335841	3.14379	0.00166777	0.0304113
ENSG00000228956	461.347	-0.728223	0.231656	-3.14355	0.00166913	0.0304124
ENSG00000240024	18.3262	-1.11645	0.355201	-3.14315	0.00167138	0.0304298
ENSG00000105193	5274.54	-0.708019	0.2253	-3.14257	0.00167474	0.0304672
ENSG00000139651	898.543	-0.372513	0.118549	-3.14226	0.00167651	0.0304759
ENSG00000102316	643.96	-0.529906	0.168652	-3.142	0.00167796	0.0304786
ENSG00000186310	17.833	-1.31064	0.417485	-3.13938	0.00169307	0.0306003
ENSG00000171970	26.5843	-0.87729	0.279498	-3.1388	0.0016964	0.0306003
ENSG00000006451	386.229	-0.577329	0.183885	-3.13962	0.00169166	0.0306003
ENSG00000105176	581.044	-0.547906	0.174549	-3.13897	0.0016954	0.0306003
ENSG00000083168	8101.69	0.622118	0.198198	3.13887	0.001696	0.0306003
ENSG00000152380	111.631	0.767618	0.244491	3.13966	0.00169146	0.0306003
ENSG00000105656	1714.15	0.785894	0.250292	3.13991	0.00168998	0.0306003
ENSG00000124126	15038.9	0.8775	0.279527	3.13924	0.00169389	0.0306003
ENSG00000212242	15.3579	1.01521	0.323395	3.13922	0.00169398	0.0306003
ENSG00000282840	23.4656	1.27613	0.406645	3.13819	0.00169995	0.0306408
ENSG00000160113	48.7944	-0.838779	0.267356	-3.13731	0.00170506	0.0306476
ENSG00000125485	197.382	-0.592311	0.188786	-3.13747	0.00170412	0.0306476
ENSG00000143549	9373.26	0.509697	0.162442	3.13772	0.00170268	0.0306476
ENSG00000101849	2558.5	0.737427	0.235057	3.13723	0.00170555	0.0306476
ENSG00000103510	1201.07	0.446177	0.142236	3.13688	0.00170756	0.0306602
ENSG00000142546	1542.7	-0.629361	0.200665	-3.13638	0.0017105	0.0306895
ENSG00000172005	386.599	-0.931836	0.297168	-3.13572	0.00171431	0.0306917
ENSG00000254860	66.4501	-0.906547	0.289143	-3.13529	0.00171686	0.0306917
ENSG00000134954	11935.7	-0.765034	0.243966	-3.13582	0.00171372	0.0306917
ENSG00000072736	3051.09	-0.454483	0.14496	-3.13524	0.00171715	0.0306917
ENSG00000282572	1107.93	1.18233	0.377086	3.13545	0.0017159	0.0306917
ENSG00000248099	38.4634	1.07101	0.341652	3.13479	0.00171976	0.0307148
ENSG00000168495	316.541	-0.608562	0.194153	-3.13445	0.00172175	0.030727
ENSG00000111716	223.125	-1.06667	0.340453	-3.13308	0.00172981	0.030754
ENSG00000176531	108.423	-0.915889	0.292296	-3.13343	0.00172776	0.030754
ENSG00000175130	694.65	-0.645888	0.206113	-3.13366	0.00172642	0.030754
ENSG00000088876	95.8262	-0.581311	0.185531	-3.13324	0.00172891	0.030754
ENSG00000168214	4051.7	0.708832	0.226212	3.13348	0.00172744	0.030754
ENSG00000121057	311.43	-0.685711	0.218928	-3.13214	0.0017354	0.0308065
ENSG00000196712	1796.39	0.589175	0.188101	3.13222	0.00173488	0.0308065
ENSG00000164904	16.755	-1.26802	0.404888	-3.13179	0.00173747	0.03082
ENSG00000141101	204.885	-0.640071	0.204401	-3.13144	0.00173949	0.0308326
ENSG00000275373	16.5737	1.24325	0.397123	3.13064	0.00174428	0.0308709
ENSG00000243797	158.763	2.09831	0.670213	3.13081	0.00174327	0.0308709
ENSG00000229294	7.57109	1.99194	0.636341	3.13031	0.00174625	0.0308824
ENSG00000152495	2644.99	-0.992389	0.317121	-3.12937	0.00175182	0.030937
ENSG00000115232	3491.1	-0.703875	0.224927	-3.12934	0.00175197	0.030937
ENSG00000166938	349.412	-0.645388	0.206331	-3.12793	0.00176042	0.0310628
ENSG00000103811	1494.62	0.72302	0.231184	3.12747	0.00176319	0.0310883
ENSG00000176597	1525.24	1.39016	0.44455	3.12712	0.00176526	0.0311014
ENSG00000203883	5.4293	-2.63284	0.842216	-3.12608	0.00177153	0.0311611
ENSG00000211725	12.7001	-1.33178	0.426046	-3.1259	0.00177263	0.0311611
ENSG00000077238	11989.7	1.01521	0.324733	3.12627	0.00177038	0.0311611
ENSG00000178921	434.916	-0.738452	0.236315	-3.12487	0.00177886	0.0312107
ENSG00000166669	695.955	-0.625202	0.200075	-3.12483	0.00177905	0.0312107
ENSG00000147130	382.352	-0.575754	0.184255	-3.12477	0.00177944	0.0312107
ENSG00000068366	4558	1.07214	0.3432	3.12394	0.00178448	0.0312757
ENSG00000183624	471.896	-0.579903	0.18565	-3.12363	0.00178634	0.0312835
ENSG00000132334	6163.66	0.829236	0.265489	3.12343	0.00178759	0.0312835
ENSG00000233559	405.201	0.911556	0.291873	3.12313	0.00178941	0.031292
ENSG00000250189	35.4527	1.731	0.554394	3.12233	0.00179426	0.0313534
ENSG00000126953	78.2397	-0.63536	0.203543	-3.1215	0.00179934	0.0314189
ENSG00000286125	14.2941	-1.17722	0.377243	-3.12059	0.00180489	0.0314923
ENSG00000070718	264.629	-0.79416	0.254566	-3.11967	0.00181056	0.0315678
ENSG00000199695	42.2743	1.19065	0.381693	3.11939	0.00181223	0.0315734
ENSG00000259772	58.5266	1.09727	0.351838	3.11867	0.00181668	0.0316275
ENSG00000211765	12.561	-1.07464	0.344687	-3.11772	0.00182254	0.0316825
ENSG00000100823	751.899	-0.6299	0.202037	-3.11774	0.00182244	0.0316825
ENSG00000137502	482.988	-1.10992	0.356045	-3.11734	0.00182489	0.0316999
ENSG00000233460	30.1113	1.08749	0.3489	3.11692	0.00182751	0.0317219
ENSG00000157168	73.8608	1.61783	0.519157	3.11627	0.00183153	0.0317682
ENSG00000223522	90.283	0.513857	0.16495	3.11522	0.00183807	0.031858
ENSG00000231160	186.653	-0.555201	0.178237	-3.11496	0.00183972	0.0318632
ENSG00000183696	3326.22	1.10335	0.354255	3.11457	0.00184213	0.0318814
ENSG00000171680	33.7314	-1.14632	0.368115	-3.11404	0.00184544	0.0319151
ENSG00000267651	7.66395	-1.64393	0.527971	-3.11368	0.00184772	0.0319215
ENSG00000196693	382.809	-0.535804	0.172088	-3.11355	0.00184853	0.0319215
ENSG00000227354	33.9933	-0.76939	0.247235	-3.11198	0.00185838	0.0320681
ENSG00000143167	200.829	-1.04974	0.337471	-3.11059	0.00186712	0.0321243
ENSG00000090565	333.429	-0.704418	0.22644	-3.11084	0.00186555	0.0321243
ENSG00000104907	374.822	-0.519604	0.167023	-3.11097	0.00186473	0.0321243
ENSG00000095627	10.308	3.9821	1.28017	3.11061	0.001867	0.0321243
ENSG00000005102	60.4939	-1.05521	0.339355	-3.10945	0.00187434	0.0321307
ENSG00000108298	6552.93	-0.598103	0.192309	-3.11012	0.00187011	0.0321307
ENSG00000171488	1046.56	-0.584808	0.188074	-3.10946	0.00187432	0.0321307
ENSG00000149547	344.153	-0.571229	0.183688	-3.10978	0.00187225	0.0321307
ENSG00000158445	145.64	1.41124	0.4538	3.10982	0.001872	0.0321307
ENSG00000110108	411.908	-0.627054	0.201692	-3.10897	0.0018774	0.0321598
ENSG00000162772	25.5178	-2.1004	0.675885	-3.10763	0.00188596	0.0322109
ENSG00000116771	148.423	-0.932989	0.300283	-3.10703	0.00188977	0.0322109
ENSG00000185129	503.74	-0.654596	0.210723	-3.10643	0.0018936	0.0322109
ENSG00000174177	128.731	-0.645071	0.207662	-3.10635	0.00189411	0.0322109
ENSG00000243678	44.8197	-0.581084	0.187042	-3.10671	0.00189179	0.0322109
ENSG00000149806	3151.13	-0.549242	0.176761	-3.10726	0.00188829	0.0322109
ENSG00000043143	1291.41	-0.449921	0.144763	-3.10799	0.00188365	0.0322109
ENSG00000112992	816.11	-0.370193	0.119142	-3.10715	0.00188901	0.0322109
ENSG00000269981	415.252	1.42963	0.460167	3.10676	0.00189152	0.0322109
ENSG00000254672	6.45467	1.76193	0.566918	3.10792	0.00188411	0.0322109
ENSG00000129450	3329.61	1.10228	0.35493	3.10562	0.00189883	0.0322678
ENSG00000176490	21.3596	-1.8536	0.597258	-3.10351	0.00191238	0.0323729
ENSG00000279742	13.8214	-1.52533	0.491508	-3.10337	0.00191329	0.0323729
ENSG00000162373	41.5497	-0.868759	0.279894	-3.10389	0.00190995	0.0323729
ENSG00000251369	231.006	-0.642179	0.206877	-3.10415	0.00190824	0.0323729
ENSG00000182568	3727.92	-0.599173	0.193026	-3.10411	0.00190855	0.0323729
ENSG00000170776	10674.8	0.587374	0.189268	3.1034	0.00191308	0.0323729
ENSG00000275743	11.4198	-1.22732	0.395675	-3.10185	0.00192318	0.0323767
ENSG00000074696	274.085	-0.662011	0.213371	-3.10263	0.00191807	0.0323767
ENSG00000110031	710.55	-0.540851	0.174354	-3.10202	0.00192206	0.0323767
ENSG00000151465	803.579	0.622877	0.200807	3.10186	0.00192306	0.0323767
ENSG00000160991	4236.43	0.660007	0.212715	3.10277	0.00191719	0.0323767
ENSG00000283036	334.385	1.25585	0.404846	3.10204	0.00192192	0.0323767
ENSG00000229648	17.9219	2.14925	0.692655	3.10292	0.00191621	0.0323767
ENSG00000280721	29.2416	0.989974	0.31919	3.10152	0.00192531	0.0323893
ENSG00000124466	13.036	-1.69697	0.547306	-3.10058	0.0019314	0.0323917
ENSG00000244879	1520.46	-0.857429	0.276493	-3.10109	0.00192811	0.0323917
ENSG00000164172	126.838	-0.75208	0.242546	-3.10077	0.00193015	0.0323917
ENSG00000260517	100.363	0.859388	0.277127	3.10106	0.00192829	0.0323917
ENSG00000270190	14.7954	1.68785	0.544391	3.10044	0.00193235	0.0323917
ENSG00000102043	58.1888	-0.673269	0.217219	-3.09949	0.00193852	0.0324026
ENSG00000166548	646.02	0.855414	0.275978	3.09957	0.00193801	0.0324026
ENSG00000134243	5816.9	1.20352	0.388225	3.10007	0.00193476	0.0324026
ENSG00000225311	12.8775	1.31639	0.424707	3.09952	0.00193831	0.0324026
ENSG00000137818	11898.2	-0.712668	0.229993	-3.09864	0.00194409	0.0324494
ENSG00000130382	2283.89	1.08375	0.349731	3.09883	0.0019429	0.0324494
ENSG00000225873	479.742	1.27055	0.410103	3.09812	0.00194753	0.0324837
ENSG00000251340	21.3556	1.35724	0.438155	3.09763	0.00195076	0.0325145
ENSG00000155265	118.696	-1.61719	0.522136	-3.09725	0.00195324	0.0325302
ENSG00000124613	23.4672	-1.34445	0.434106	-3.09706	0.00195447	0.0325302
ENSG00000177606	484.095	-2.07216	0.669239	-3.09629	0.00195958	0.0325304
ENSG00000179057	8.41531	-2.05938	0.665113	-3.09629	0.00195958	0.0325304
ENSG00000160199	610.4	0.524311	0.169307	3.09681	0.00195616	0.0325304
ENSG00000283122	43.0525	0.781833	0.252512	3.09622	0.00196003	0.0325304
ENSG00000281398	106.77	-0.839092	0.271048	-3.09573	0.00196329	0.0325384
ENSG00000185049	346.339	-0.436255	0.140914	-3.0959	0.00196214	0.0325384
ENSG00000199562	13.7289	1.66415	0.537701	3.09493	0.00196856	0.0326028
ENSG00000075785	3777.37	0.537022	0.17354	3.09451	0.00197137	0.032611
ENSG00000276809	58.4635	0.797788	0.257813	3.09444	0.00197184	0.032611
ENSG00000197471	2493.08	-0.654875	0.211663	-3.09395	0.00197508	0.0326416
ENSG00000142961	1411.6	0.642376	0.207665	3.09332	0.0019793	0.032671
ENSG00000176046	85.9563	1.71451	0.55427	3.09327	0.00197964	0.032671
ENSG00000093134	1178.58	1.16561	0.376876	3.09283	0.00198255	0.032696
ENSG00000163013	434.141	-0.639806	0.206881	-3.09262	0.00198396	0.0326963
ENSG00000119535	53412.3	1.12463	0.363722	3.092	0.00198811	0.0327417
ENSG00000234832	7.98289	-1.2126	0.392264	-3.09129	0.00199289	0.0327619
ENSG00000197093	159.395	-0.995316	0.321959	-3.09144	0.00199188	0.0327619
ENSG00000136111	599.051	-0.994548	0.321788	-3.09069	0.00199691	0.0327619
ENSG00000171291	267.443	-0.660249	0.213616	-3.09083	0.00199598	0.0327619
ENSG00000134851	2333.94	0.489839	0.158494	3.09057	0.00199771	0.0327619
ENSG00000127948	2597.91	1.08733	0.351807	3.09069	0.00199689	0.0327619
ENSG00000177971	102.29	-0.69394	0.224631	-3.08924	0.0020067	0.0328437
ENSG00000036549	683.581	-0.523164	0.169345	-3.08934	0.00200602	0.0328437
ENSG00000243273	80.917	1.61663	0.52335	3.089	0.00200829	0.0328437
ENSG00000272632	12.8081	1.66204	0.538034	3.0891	0.00200764	0.0328437
ENSG00000148950	151.755	-0.654408	0.21188	-3.08858	0.00201116	0.0328677
ENSG00000106351	187.935	-0.82985	0.268733	-3.088	0.00201505	0.0328854
ENSG00000260033	108.769	0.805011	0.260683	3.08808	0.00201454	0.0328854
ENSG00000254649	91.8813	1.28064	0.414772	3.08758	0.00201794	0.0329096
ENSG00000166896	112.146	-0.626397	0.202921	-3.0869	0.00202256	0.0329621
ENSG00000151135	301.467	-0.924922	0.299697	-3.08619	0.00202739	0.0330179
ENSG00000181191	102.888	-0.719475	0.233181	-3.08548	0.00203227	0.0330744
ENSG00000113048	409.121	-0.640012	0.207476	-3.08476	0.00203718	0.0331313
ENSG00000010165	369.353	-0.499238	0.161861	-3.08436	0.00203989	0.0331525
ENSG00000128581	25.0071	-1.19328	0.386967	-3.08367	0.00204464	0.0331837
ENSG00000229808	157.384	0.880635	0.28557	3.08378	0.00204392	0.0331837
ENSG00000211847	14.9154	-1.24845	0.405124	-3.08165	0.00205854	0.0332713
ENSG00000135919	82.5128	-1.1094	0.359947	-3.08212	0.00205531	0.0332713
ENSG00000245711	21.2408	-0.991894	0.321868	-3.08168	0.00205835	0.0332713
ENSG00000250365	29.3344	-0.863907	0.280321	-3.08185	0.00205721	0.0332713
ENSG00000180198	269.646	-0.723266	0.234671	-3.08205	0.0020558	0.0332713
ENSG00000231398	11.622	1.13711	0.368929	3.0822	0.00205478	0.0332713
ENSG00000134419	1848.61	-0.73283	0.237861	-3.08092	0.00206361	0.0333302
ENSG00000104863	16.5475	-1.0473	0.339957	-3.08069	0.00206518	0.0333327
ENSG00000174171	69.2622	-1.29655	0.421152	-3.07857	0.00207995	0.033393
ENSG00000149136	722.131	-0.562852	0.182822	-3.07868	0.00207917	0.033393
ENSG00000172922	533.556	-0.514024	0.16694	-3.07909	0.00207636	0.033393
ENSG00000084070	16502	0.875938	0.28446	3.0793	0.00207488	0.033393
ENSG00000246016	41.995	1.19137	0.386855	3.07964	0.00207252	0.033393
ENSG00000208023	11.0182	1.21425	0.394368	3.07897	0.00207717	0.033393
ENSG00000232680	64.2456	1.35702	0.440804	3.07852	0.00208031	0.033393
ENSG00000230257	110.839	1.37439	0.446405	3.0788	0.00207838	0.033393
ENSG00000107672	284.774	-0.507288	0.1648	-3.0782	0.00208254	0.0333943
ENSG00000233030	128.628	1.25565	0.40793	3.0781	0.00208323	0.0333943
ENSG00000198720	23.2327	-1.24104	0.403252	-3.07758	0.00208688	0.0334168
ENSG00000254087	12059.3	0.889224	0.288944	3.0775	0.00208748	0.0334168
ENSG00000179958	108.856	-0.806977	0.262308	-3.07645	0.00209481	0.0335113
ENSG00000130779	2368.08	0.597051	0.194091	3.07614	0.002097	0.0335235
ENSG00000277579	11.3958	1.15747	0.37634	3.07561	0.00210076	0.0335606
ENSG00000134909	398.551	-0.676926	0.220161	-3.07468	0.00210728	0.033619
ENSG00000173230	1941.72	0.569944	0.185358	3.07483	0.00210619	0.033619
ENSG00000177106	30.452	-1.04691	0.340723	-3.0726	0.00212203	0.0337753
ENSG00000135318	181.951	-0.806748	0.262583	-3.07236	0.00212374	0.0337753
ENSG00000156508	64487.8	-0.752715	0.24505	-3.07168	0.0021286	0.0337753
ENSG00000111684	362.324	0.676255	0.220132	3.07205	0.00212596	0.0337753
ENSG00000124788	3366.8	0.767454	0.249746	3.07294	0.00211963	0.0337753
ENSG00000196663	4371.13	1.00674	0.327755	3.07162	0.00212901	0.0337753
ENSG00000131873	3792.17	1.20513	0.392332	3.07171	0.00212838	0.0337753
ENSG00000132965	4493.71	1.31086	0.426786	3.07148	0.00213003	0.0337753
ENSG00000284167	98.7777	1.35267	0.440211	3.07277	0.00212081	0.0337753
ENSG00000239665	849.491	0.530388	0.172694	3.07126	0.00213157	0.033777
ENSG00000249835	233.105	1.36536	0.444683	3.0704	0.0021377	0.0338512
ENSG00000180769	665.546	1.20717	0.393191	3.07018	0.00213931	0.0338539
ENSG00000173744	6982.97	0.862665	0.281061	3.06932	0.00214547	0.0339215
ENSG00000184005	362.356	1.1614	0.378409	3.06918	0.00214648	0.0339215
ENSG00000128951	379.44	-0.781715	0.254745	-3.06862	0.00215052	0.0339626
ENSG00000211764	15.7872	-1.02336	0.333721	-3.06653	0.00216561	0.0340448
ENSG00000215417	184.109	-0.819259	0.267117	-3.06704	0.00216188	0.0340448
ENSG00000128059	176.657	-0.771399	0.251552	-3.06656	0.00216539	0.0340448
ENSG00000159228	83.5843	-0.729	0.237762	-3.0661	0.00216874	0.0340448
ENSG00000165724	104.449	-0.72822	0.237442	-3.06693	0.00216269	0.0340448
ENSG00000152475	42.099	-0.723343	0.235917	-3.06609	0.00216878	0.0340448
ENSG00000124243	286.995	-0.629967	0.205447	-3.06633	0.00216705	0.0340448
ENSG00000138363	513.991	-0.620767	0.20246	-3.06612	0.00216858	0.0340448
ENSG00000123643	2081.96	0.657229	0.214336	3.06635	0.0021669	0.0340448
ENSG00000236015	16.8768	-1.31502	0.428981	-3.06545	0.00217342	0.0340948
ENSG00000109046	8805.78	0.946378	0.308747	3.06522	0.00217509	0.0340982
ENSG00000180479	92.3887	-0.732626	0.239029	-3.06501	0.00217666	0.0341
ENSG00000177398	16.3401	-0.978092	0.319161	-3.06457	0.00217981	0.0341138
ENSG00000177034	326.276	-0.648048	0.211477	-3.06439	0.00218114	0.0341138
ENSG00000123154	59.4651	-0.628817	0.205208	-3.06429	0.0021819	0.0341138
ENSG00000179051	1319.67	-0.512158	0.16715	-3.06407	0.00218346	0.0341155
ENSG00000167721	310.796	-0.455946	0.148837	-3.0634	0.00218838	0.0341468
ENSG00000269925	32.8913	0.777639	0.253846	3.06342	0.00218819	0.0341468
ENSG00000277342	9.92359	-1.4427	0.471141	-3.06214	0.00219759	0.0341769
ENSG00000224992	9.37039	-1.41494	0.461987	-3.06273	0.00219327	0.0341769
ENSG00000169738	446.483	-0.621662	0.202988	-3.06255	0.00219456	0.0341769
ENSG00000116815	702.358	0.81427	0.26589	3.06243	0.00219548	0.0341769
ENSG00000254477	158.574	0.821178	0.268158	3.06229	0.00219653	0.0341769
ENSG00000153563	945.225	-0.960874	0.313829	-3.06177	0.00220029	0.0341824
ENSG00000145569	1730.64	0.721373	0.235612	3.0617	0.00220085	0.0341824
ENSG00000182199	413.368	-0.661117	0.21601	-3.06059	0.00220903	0.0342501
ENSG00000148572	1195.92	0.798957	0.26106	3.06043	0.00221019	0.0342501
ENSG00000090376	12424.9	1.01354	0.33113	3.06087	0.00220698	0.0342501
ENSG00000276317	57.7706	1.16332	0.380132	3.06031	0.00221105	0.0342501
ENSG00000068024	3989.75	0.639158	0.208871	3.06006	0.00221291	0.0342564
ENSG00000232973	223.519	1.70653	0.5578	3.05939	0.00221785	0.0343101
ENSG00000272477	93.4742	-1.0684	0.349267	-3.05898	0.00222092	0.0343124
ENSG00000146281	258.205	-0.627698	0.205195	-3.05903	0.00222057	0.0343124
ENSG00000225476	155.2	1.27522	0.41707	3.05757	0.00223139	0.0344288
ENSG00000128606	44.1512	1.30995	0.428403	3.05775	0.00223003	0.0344288
ENSG00000182759	36.2459	-1.28733	0.42108	-3.0572	0.00223413	0.0344485
ENSG00000159199	173.736	-0.679944	0.222429	-3.05691	0.00223634	0.03446
ENSG00000124201	4393.4	0.514279	0.16826	3.05645	0.00223977	0.0344901
ENSG00000274549	228.361	1.22776	0.40178	3.05579	0.00224466	0.0345427
ENSG00000116977	1822.72	0.652328	0.213491	3.05553	0.00224665	0.0345507
ENSG00000284292	18.3471	1.08833	0.356217	3.05525	0.00224871	0.0345598
ENSG00000252172	24.879	1.02595	0.335832	3.05495	0.002251	0.0345722
ENSG00000109756	4658.67	0.731765	0.239585	3.05431	0.00225582	0.0346011
ENSG00000273599	274.016	0.734761	0.240557	3.05441	0.00225501	0.0346011
ENSG00000071462	345.75	-0.493538	0.161602	-3.05403	0.00225788	0.0346101
ENSG00000227191	105.668	-0.894715	0.293093	-3.05266	0.00226821	0.034723
ENSG00000115368	419.44	-0.564298	0.18485	-3.05274	0.00226764	0.034723
ENSG00000131116	199.495	-0.670582	0.219692	-3.05237	0.00227044	0.0347345
ENSG00000242525	32.0567	0.896976	0.293895	3.05203	0.00227301	0.0347512
ENSG00000211845	11.9684	-1.43148	0.46915	-3.05123	0.00227909	0.0347988
ENSG00000125454	77.9345	-0.728636	0.238793	-3.05133	0.00227832	0.0347988
ENSG00000164300	2428.59	-0.451172	0.147897	-3.05057	0.00228404	0.0348516
ENSG00000071894	1305.23	-0.720733	0.236382	-3.04901	0.00229595	0.0349061
ENSG00000114391	2777.65	-0.653604	0.21435	-3.04923	0.00229428	0.0349061
ENSG00000135624	1165.84	-0.527511	0.173034	-3.0486	0.00229914	0.0349061
ENSG00000239900	183.549	-0.526206	0.172568	-3.04927	0.00229402	0.0349061
ENSG00000204536	162.017	-0.507576	0.16647	-3.04905	0.00229568	0.0349061
ENSG00000167193	1289.46	0.550064	0.180432	3.04859	0.00229917	0.0349061
ENSG00000153310	5182.07	0.671258	0.220196	3.04845	0.00230024	0.0349061
ENSG00000153208	266.283	1.65433	0.542611	3.04883	0.00229734	0.0349061
ENSG00000250771	63.848	1.8437	0.604819	3.04835	0.002301	0.0349061
ENSG00000176978	637.288	-0.582249	0.191067	-3.04736	0.00230859	0.0349761
ENSG00000241546	24.5238	1.11574	0.366115	3.04752	0.00230742	0.0349761
ENSG00000196220	109.722	-0.703505	0.230882	-3.04703	0.00231114	0.0349827
ENSG00000104872	619.809	-0.47002	0.154261	-3.04692	0.002312	0.0349827
ENSG00000234338	58.083	-1.3068	0.429003	-3.04613	0.0023181	0.0350114
ENSG00000198931	565.233	-0.73772	0.24217	-3.0463	0.0023168	0.0350114
ENSG00000237135	130.832	1.17941	0.387189	3.04609	0.00231838	0.0350114
ENSG00000168297	1583.94	0.650558	0.213589	3.04584	0.00232034	0.0350184
ENSG00000279957	100.736	0.712116	0.233848	3.04521	0.00232516	0.0350686
ENSG00000176225	499.106	-0.435868	0.143169	-3.04443	0.00233122	0.0351374
ENSG00000103423	374.565	-0.53029	0.174262	-3.04305	0.00234191	0.0352589
ENSG00000189159	1297.81	0.608093	0.199833	3.04301	0.00234228	0.0352589
ENSG00000169683	118.454	-0.976316	0.320989	-3.04159	0.0023533	0.0352726
ENSG00000137720	30.9652	-0.702816	0.231073	-3.04153	0.00235379	0.0352726
ENSG00000157593	219.853	-0.620892	0.204138	-3.04153	0.00235376	0.0352726
ENSG00000198648	312.03	-0.512586	0.168476	-3.04248	0.00234634	0.0352726
ENSG00000178952	861.996	-0.477999	0.157121	-3.04223	0.00234831	0.0352726
ENSG00000154781	574.587	0.419305	0.13783	3.04218	0.00234872	0.0352726
ENSG00000171049	6407.87	1.06313	0.349478	3.04206	0.00234967	0.0352726
ENSG00000137474	58.1747	1.41599	0.465579	3.04135	0.00235521	0.0352726
ENSG00000110063	1044.18	0.967344	0.318098	3.04103	0.00235774	0.0352879
ENSG00000182670	1673.11	-0.532011	0.174987	-3.04028	0.00236356	0.0353215
ENSG00000233461	111.137	1.01014	0.332287	3.03997	0.002366	0.0353215
ENSG00000111261	852.071	1.27642	0.419846	3.04022	0.00236406	0.0353215
ENSG00000214456	1146.52	1.2816	0.421568	3.04008	0.00236513	0.0353215
ENSG00000197586	426.208	-0.504623	0.166017	-3.03959	0.00236899	0.0353436
ENSG00000228113	343.574	1.08494	0.356975	3.03925	0.00237166	0.035361
ENSG00000185920	97.6443	-1.12205	0.36932	-3.03815	0.00238039	0.0353711
ENSG00000132436	119.975	-0.674022	0.221846	-3.03824	0.00237961	0.0353711
ENSG00000086730	2930.08	0.793688	0.26124	3.03816	0.00238027	0.0353711
ENSG00000075399	1051.62	0.952271	0.31341	3.03842	0.0023782	0.0353711
ENSG00000271605	291.352	1.35302	0.445363	3.03802	0.00238139	0.0353711
ENSG00000054793	1711.14	1.50527	0.495396	3.03851	0.0023775	0.0353711
ENSG00000242114	13.5927	-1.24945	0.411309	-3.03773	0.00238367	0.0353827
ENSG00000232450	62.4818	1.1893	0.391694	3.03631	0.00239497	0.0355055
ENSG00000233464	16.3831	1.28258	0.422392	3.03647	0.00239364	0.0355055
ENSG00000104823	438.221	-0.504952	0.166345	-3.03557	0.00240079	0.0355245
ENSG00000123739	230.181	-0.485441	0.159899	-3.03592	0.00239804	0.0355245
ENSG00000090266	224.457	-0.436017	0.143632	-3.03566	0.00240007	0.0355245
ENSG00000226312	1897.64	0.930752	0.306649	3.03523	0.0024035	0.0355422
ENSG00000123983	1206.66	0.82944	0.273354	3.03431	0.00241088	0.0356288
ENSG00000278619	105.512	-0.684665	0.225697	-3.03355	0.00241692	0.0356622
ENSG00000175711	674.78	0.947878	0.31249	3.03331	0.00241889	0.0356622
ENSG00000277855	48.4033	1.43088	0.471716	3.03335	0.00241852	0.0356622
ENSG00000266698	12.2187	1.44066	0.474954	3.03327	0.00241922	0.0356622
ENSG00000239696	11.9545	2.36276	0.779271	3.03201	0.00242933	0.0357887
ENSG00000205544	29.6735	-0.874518	0.288462	-3.03166	0.00243214	0.0358077
ENSG00000198034	7908.43	-0.769577	0.25389	-3.03114	0.00243635	0.0358247
ENSG00000170871	3964.75	0.577373	0.190472	3.03128	0.00243518	0.0358247
ENSG00000269481	6.57436	-1.97714	0.652473	-3.03022	0.00244373	0.0359108
ENSG00000079462	92.8585	-0.769841	0.254159	-3.02897	0.00245388	0.0359782
ENSG00000198429	67.3092	-0.765743	0.252772	-3.02938	0.00245054	0.0359782
ENSG00000063587	444.732	-0.590484	0.19495	-3.0289	0.00245445	0.0359782
ENSG00000280279	31.7658	1.46356	0.483148	3.02921	0.0024519	0.0359782
ENSG00000158747	24.5865	-1.86853	0.61705	-3.02817	0.00246039	0.0360275
ENSG00000134759	778.092	-0.538901	0.177966	-3.02811	0.00246089	0.0360275
ENSG00000247473	76.8901	0.640363	0.211657	3.02548	0.00248242	0.03632
ENSG00000160471	25.262	1.44995	0.479299	3.02514	0.00248516	0.0363375
ENSG00000137145	1115.06	-0.397644	0.131457	-3.02491	0.00248711	0.0363434
ENSG00000139178	2217.64	0.827897	0.273749	3.02429	0.00249218	0.0363949
ENSG00000157557	3935.62	1.17866	0.389897	3.023	0.00250279	0.0365271
ENSG00000152117	296.079	-0.536017	0.177335	-3.02262	0.00250594	0.0365503
ENSG00000135083	2656.74	1.06009	0.350752	3.02233	0.00250834	0.0365625
ENSG00000184752	186.034	-0.573752	0.189921	-3.02101	0.00251933	0.0365864
ENSG00000102977	168.439	-0.569259	0.188432	-3.02104	0.0025191	0.0365864
ENSG00000089916	2523.71	0.265245	0.0877983	3.02108	0.00251876	0.0365864
ENSG00000028528	2859.23	0.380294	0.125844	3.02194	0.00251162	0.0365864
ENSG00000225889	532.417	0.953351	0.315553	3.02121	0.0025177	0.0365864
ENSG00000280276	20.1868	2.0799	0.688329	3.02166	0.00251394	0.0365864
ENSG00000255476	24.8673	1.12284	0.371739	3.02051	0.00252345	0.0366236
ENSG00000062716	7822.18	0.821557	0.272019	3.02022	0.00252592	0.0366368
ENSG00000115042	173.191	-0.674661	0.223409	-3.01984	0.00252908	0.0366599
ENSG00000176928	248.787	-1.20825	0.400136	-3.0196	0.00253106	0.036666
ENSG00000106123	384.348	-0.644312	0.213535	-3.01737	0.00254981	0.0369063
ENSG00000155097	2256.08	0.84889	0.281345	3.01725	0.00255079	0.0369063
ENSG00000204020	494.736	1.29752	0.430214	3.01599	0.00256141	0.0370371
ENSG00000204954	88.6222	-0.634932	0.210553	-3.01554	0.00256522	0.0370465
ENSG00000273033	863.214	0.783075	0.25968	3.01554	0.00256519	0.0370465
ENSG00000167094	132.869	-1.0608	0.351802	-3.01534	0.00256688	0.0370477
ENSG00000146094	6863.88	0.975436	0.323532	3.01495	0.00257018	0.0370725
ENSG00000126353	3838.06	-0.927632	0.307735	-3.01439	0.00257498	0.0370961
ENSG00000114268	2285.51	0.855535	0.283808	3.01448	0.00257418	0.0370961
ENSG00000229118	7.03054	2.02953	0.673344	3.01411	0.00257736	0.0371077
ENSG00000145293	211.045	-0.603973	0.2004	-3.01384	0.00257965	0.0371179
ENSG00000162521	2016.36	-0.414789	0.137656	-3.01322	0.00258487	0.0371702
ENSG00000134709	219.691	-0.894092	0.296785	-3.01259	0.00259025	0.0371792
ENSG00000203485	861.83	-0.724424	0.240455	-3.01273	0.00258912	0.0371792
ENSG00000252908	58.3379	1.01773	0.337789	3.0129	0.00258763	0.0371792
ENSG00000265479	25.8674	0.973439	0.323159	3.01226	0.00259306	0.0371968
ENSG00000135446	177.243	-0.747915	0.248312	-3.012	0.00259532	0.0372064
ENSG00000164338	185.633	-0.579802	0.192546	-3.01124	0.00260185	0.0372639
ENSG00000222249	11.0083	1.37234	0.455751	3.01116	0.0026025	0.0372639
ENSG00000166681	166.607	-0.731431	0.242937	-3.01079	0.0026057	0.037287
ENSG00000147180	73.268	-1.19657	0.397476	-3.01042	0.00260884	0.0373036
ENSG00000276557	22.3066	-1.1119	0.369389	-3.0101	0.00261164	0.0373036
ENSG00000163568	134.057	1.4405	0.478538	3.01022	0.0026106	0.0373036
ENSG00000279996	100.951	1.16599	0.387405	3.00973	0.00261478	0.0373258
ENSG00000120733	5056.22	0.467031	0.155221	3.00881	0.00262275	0.0373941
ENSG00000157551	5129.42	1.05243	0.349777	3.00886	0.0026223	0.0373941
ENSG00000167191	19.428	-1.80765	0.60096	-3.00793	0.00263031	0.0374792
ENSG00000108622	252.331	-0.592556	0.197023	-3.00755	0.00263366	0.0375041
ENSG00000217083	24.8197	1.37277	0.45651	3.00709	0.00263763	0.0375378
ENSG00000232998	8.91868	-1.62395	0.54015	-3.00649	0.00264286	0.0375542
ENSG00000125703	167.493	-0.643072	0.213878	-3.00672	0.0026408	0.0375542
ENSG00000174705	532.673	1.84525	0.613811	3.00622	0.00264518	0.0375542
ENSG00000204933	157.157	2.91513	0.969685	3.00627	0.00264475	0.0375542
ENSG00000243538	5.89326	1.72444	0.57368	3.00593	0.00264768	0.0375669
ENSG00000182504	364.582	-0.659549	0.219529	-3.00438	0.00266119	0.0377136
ENSG00000137411	291.66	-0.644373	0.214478	-3.00438	0.00266123	0.0377136
ENSG00000253736	9.36575	1.55647	0.518234	3.0034	0.0026698	0.0378123
ENSG00000204568	223.408	-0.5603	0.186589	-3.00285	0.00267466	0.0378431
ENSG00000240934	8.01064	1.84162	0.613302	3.00279	0.0026752	0.0378431
ENSG00000269473	8.2059	-1.24451	0.414538	-3.00217	0.00268063	0.037897
ENSG00000243244	96.8964	0.80935	0.269633	3.00168	0.00268496	0.0379126
ENSG00000164120	1299.52	1.4179	0.472352	3.00179	0.00268395	0.0379126
ENSG00000229455	9.87546	-1.42422	0.474542	-3.00126	0.00268862	0.0379186
ENSG00000153029	1049.73	0.525068	0.174941	3.00141	0.00268736	0.0379186
ENSG00000211734	72.1985	-1.1115	0.370402	-3.00079	0.00269276	0.0379542
ENSG00000257093	1147.47	-0.447372	0.149122	-3.00004	0.00269943	0.0380253
ENSG00000185101	362.633	-1.02777	0.342643	-2.99952	0.00270403	0.0380673
ENSG00000164808	1298.06	0.691446	0.230597	2.99851	0.00271304	0.0381712
ENSG00000125877	263.207	-0.532866	0.177752	-2.9978	0.00271935	0.0382142
ENSG00000227557	53.8845	1.48959	0.496886	2.99786	0.00271886	0.0382142
ENSG00000273797	113.501	0.688748	0.229789	2.99731	0.00272375	0.0382531
ENSG00000223549	40.4741	0.770064	0.257085	2.99536	0.00274117	0.0384748
ENSG00000139880	31.871	-0.989663	0.330428	-2.99509	0.00274362	0.0384861
ENSG00000088808	141.149	-0.685689	0.229056	-2.99354	0.00275761	0.0385457
ENSG00000278845	163.481	-0.611213	0.204194	-2.9933	0.0027598	0.0385457
ENSG00000143390	541.262	-0.518936	0.173317	-2.99414	0.00275216	0.0385457
ENSG00000089094	711.545	-0.50785	0.16967	-2.99316	0.00276101	0.0385457
ENSG00000166579	4705.48	0.592765	0.19801	2.99361	0.00275696	0.0385457
ENSG00000174021	291.323	0.7571	0.252856	2.99419	0.00275177	0.0385457
ENSG00000215114	2627.21	0.769417	0.257032	2.99347	0.00275821	0.0385457
ENSG00000277978	109.373	0.88208	0.294686	2.99329	0.00275987	0.0385457
ENSG00000130935	436.306	-0.62337	0.208327	-2.99227	0.00276915	0.0386363
ENSG00000068097	249.151	-0.561453	0.187661	-2.99185	0.0027729	0.0386427
ENSG00000198081	319.952	-0.487717	0.163009	-2.99196	0.00277191	0.0386427
ENSG00000005059	566.196	-0.660652	0.220954	-2.99	0.0027898	0.0388552
ENSG00000163606	205.484	-0.995059	0.332883	-2.98921	0.00279699	0.0389222
ENSG00000279811	141.903	0.657876	0.220091	2.98911	0.00279793	0.0389222
ENSG00000147799	17.4814	-1.02121	0.341744	-2.98824	0.0028059	0.0389567
ENSG00000152894	221.708	-0.831946	0.278389	-2.98843	0.00280411	0.0389567
ENSG00000105717	79.0571	-0.814782	0.272686	-2.98799	0.00280821	0.0389567
ENSG00000213742	44.5238	-0.627596	0.210017	-2.98832	0.00280519	0.0389567
ENSG00000197272	114.394	1.17967	0.394859	2.98757	0.00281203	0.0389567
ENSG00000143344	193.403	1.43672	0.480877	2.98771	0.00281075	0.0389567
ENSG00000257494	12.0942	1.49465	0.500266	2.98772	0.00281067	0.0389567
ENSG00000100503	7627.51	0.564208	0.188889	2.98698	0.00281744	0.0390087
ENSG00000106086	257.594	-0.575505	0.19269	-2.98668	0.00282022	0.0390242
ENSG00000188321	219.049	-0.584074	0.195593	-2.98617	0.00282498	0.039067
ENSG00000185420	155.522	-0.667049	0.223468	-2.98498	0.00283595	0.0391492
ENSG00000183735	518.388	0.716895	0.240196	2.98462	0.00283927	0.0391492
ENSG00000258572	21.3545	0.864508	0.289632	2.98485	0.00283716	0.0391492
ENSG00000143226	13431	0.97545	0.326784	2.985	0.00283582	0.0391492
ENSG00000119686	329.39	1.05432	0.353242	2.98469	0.00283866	0.0391492
ENSG00000165795	71.3637	-0.752489	0.25219	-2.98382	0.00284676	0.0392064
ENSG00000268170	156.889	1.48638	0.498133	2.9839	0.00284597	0.0392064
ENSG00000151552	112.745	-0.715787	0.239908	-2.98359	0.00284888	0.0392127
ENSG00000144713	5061.53	-0.5894	0.197568	-2.98328	0.0028518	0.0392226
ENSG00000138613	863.298	0.845817	0.283531	2.98315	0.00285294	0.0392226
ENSG00000232098	129.353	-0.627612	0.210464	-2.98204	0.00286331	0.039342
ENSG00000185112	144.414	-0.832539	0.279291	-2.9809	0.00287399	0.0394656
ENSG00000126457	524.872	-0.621902	0.208679	-2.98018	0.0028808	0.039536
ENSG00000151131	314.962	-0.738517	0.247847	-2.97974	0.00288497	0.0395527
ENSG00000264400	8.0838	1.70824	0.573293	2.97969	0.00288539	0.0395527
ENSG00000111249	63.8143	-1.07368	0.360393	-2.97919	0.00289011	0.0395943
ENSG00000283155	7.65697	1.67925	0.563764	2.97865	0.00289525	0.0396417
ENSG00000126882	1362.19	-0.470399	0.157956	-2.97804	0.00290096	0.0396967
ENSG00000164989	54.5275	-0.845118	0.28382	-2.97766	0.00290462	0.0397182
ENSG00000248208	17.729	2.05953	0.691694	2.97752	0.00290592	0.0397182
ENSG00000225978	15.5806	-1.2643	0.42474	-2.97664	0.00291424	0.0398087
ENSG00000128626	138.875	-0.596537	0.200421	-2.97643	0.00291627	0.0398132
ENSG00000074071	309.206	-0.474798	0.159554	-2.97578	0.00292242	0.0398595
ENSG00000286256	153.612	1.36562	0.458921	2.97572	0.00292305	0.0398595
ENSG00000132879	138.327	-0.611951	0.205681	-2.97524	0.00292762	0.0398986
ENSG00000103319	391.927	-0.744253	0.250207	-2.97455	0.0029342	0.0399418
ENSG00000241157	64.4465	0.769498	0.258688	2.97462	0.0029335	0.0399418
ENSG00000281958	25.1091	-0.989613	0.332831	-2.97332	0.00294597	0.0400556
ENSG00000135636	23418.3	1.13699	0.382387	2.9734	0.00294522	0.0400556
ENSG00000196381	25.044	-1.23257	0.414628	-2.9727	0.00295189	0.0400842
ENSG00000110455	325.481	-1.21448	0.408609	-2.97223	0.00295648	0.0400842
ENSG00000123064	606.277	-0.495751	0.166761	-2.97282	0.00295079	0.0400842
ENSG00000160959	326.386	-0.420121	0.141342	-2.97238	0.00295505	0.0400842
ENSG00000135678	169.509	0.809118	0.272227	2.97221	0.00295661	0.0400842
ENSG00000114529	75.8432	-1.03321	0.347674	-2.97177	0.00296085	0.0401185
ENSG00000164081	339.343	-0.525037	0.176726	-2.97091	0.00296917	0.0402081
ENSG00000228754	16.2058	1.15706	0.389498	2.97064	0.00297176	0.0402199
ENSG00000171453	160.06	-0.720492	0.242563	-2.97033	0.00297477	0.0402374
ENSG00000059377	3692.17	0.96197	0.323938	2.96961	0.00298178	0.040309
ENSG00000174206	183.121	-0.656421	0.221099	-2.9689	0.00298863	0.0403784
ENSG00000103111	1732.97	0.495593	0.167007	2.9675	0.00300237	0.0404707
ENSG00000171051	15313.1	0.854493	0.287916	2.96786	0.0029988	0.0404707
ENSG00000277545	22.5559	0.947911	0.31943	2.96751	0.00300227	0.0404707
ENSG00000258035	83.2391	0.976351	0.328996	2.96767	0.00300071	0.0404707
ENSG00000259807	55.504	1.20933	0.407618	2.96683	0.00300886	0.0405349
ENSG00000276564	30.8725	-0.842304	0.28395	-2.96638	0.00301327	0.0405479
ENSG00000131236	8467.59	0.604386	0.203741	2.96644	0.00301269	0.0405479
ENSG00000149541	382.342	-0.411637	0.138783	-2.96604	0.00301656	0.0405689
ENSG00000240382	9.03175	-1.89971	0.640659	-2.96525	0.00302441	0.0406511
ENSG00000132698	19.5236	-1.17538	0.396411	-2.96505	0.00302634	0.0406537
ENSG00000177425	135.448	-1.06804	0.360237	-2.96482	0.00302864	0.0406614
ENSG00000107438	441.965	-0.647644	0.218479	-2.96432	0.00303348	0.0407031
ENSG00000276744	49.4292	-0.804726	0.271547	-2.96348	0.0030418	0.0407915
ENSG00000136997	1822.8	-0.805458	0.271854	-2.96283	0.00304824	0.0408544
ENSG00000103064	640.75	-0.64862	0.21896	-2.96227	0.00305379	0.0409054
ENSG00000250548	166.066	0.932059	0.314673	2.96199	0.00305658	0.0409195
ENSG00000204338	6.48807	1.72806	0.583463	2.96173	0.00305912	0.0409301
ENSG00000243650	103.392	0.857498	0.289554	2.96145	0.00306199	0.0409452
ENSG00000221890	25.6082	-1.29857	0.438804	-2.95935	0.00308291	0.0410283
ENSG00000178078	30.2985	-1.03966	0.351325	-2.95926	0.00308383	0.0410283
ENSG00000108679	377.474	-0.765611	0.25868	-2.95969	0.00307949	0.0410283
ENSG00000130299	183.586	-0.730172	0.246743	-2.95925	0.00308394	0.0410283
ENSG00000117859	1839.23	0.59016	0.199386	2.95989	0.00307747	0.0410283
ENSG00000241409	11.2555	0.838036	0.283138	2.95982	0.00307823	0.0410283
ENSG00000142657	10400.6	0.930773	0.314398	2.96049	0.00307149	0.0410283
ENSG00000200138	41.4341	0.932679	0.315081	2.96012	0.00307517	0.0410283
ENSG00000166664	7.9218	1.34834	0.455573	2.95966	0.0030798	0.0410283
ENSG00000132153	900.114	-0.384338	0.129888	-2.95901	0.00308633	0.0410368
ENSG00000171236	3357.02	1.21843	0.411838	2.95852	0.0030912	0.0410783
ENSG00000051382	1585.26	0.531684	0.17976	2.95774	0.00309903	0.0411357
ENSG00000267212	33.3754	1.14139	0.385891	2.9578	0.00309846	0.0411357
ENSG00000255838	176.381	1.10842	0.374799	2.95738	0.00310266	0.0411606
ENSG00000090447	264.798	-0.589189	0.19929	-2.95645	0.00311203	0.0412534
ENSG00000123992	340.248	-0.490075	0.165776	-2.95625	0.00311404	0.0412534
ENSG00000196776	3724.75	-0.437274	0.147919	-2.95616	0.00311492	0.0412534
ENSG00000139438	9.76168	-1.89231	0.64029	-2.95539	0.00312273	0.0413102
ENSG00000250069	393.533	1.36096	0.460482	2.95551	0.00312151	0.0413102
ENSG00000102897	400.514	0.609944	0.20641	2.95502	0.00312651	0.041326
ENSG00000282308	22.9183	1.00508	0.340137	2.95493	0.00312745	0.041326
ENSG00000264575	14.4135	-1.18708	0.401875	-2.95386	0.00313828	0.0414458
ENSG00000144354	196.156	-0.773403	0.261904	-2.953	0.00314699	0.0414676
ENSG00000120253	533.055	-0.560545	0.189826	-2.95294	0.00314768	0.0414676
ENSG00000222057	34.4671	0.687965	0.232999	2.95266	0.00315053	0.0414676
ENSG00000230928	22.5585	0.864729	0.292855	2.95276	0.00314948	0.0414676
ENSG00000226772	41.8922	1.29119	0.43729	2.95272	0.0031499	0.0414676
ENSG00000226705	138.425	1.91443	0.648216	2.95338	0.00314318	0.0414676
ENSG00000158467	351.575	-0.514299	0.174194	-2.95244	0.00315268	0.0414726
ENSG00000107679	521.734	-0.695759	0.235686	-2.95206	0.00315658	0.0414774
ENSG00000130255	1659.63	-0.641138	0.217176	-2.95215	0.00315565	0.0414774
ENSG00000232021	329.252	-0.810396	0.274548	-2.95175	0.00315981	0.0414967
ENSG00000249667	49.2337	-1.30371	0.441798	-2.95092	0.00316826	0.041561
ENSG00000144152	84.7647	-0.901723	0.305566	-2.95099	0.00316757	0.041561
ENSG00000146021	360.042	-0.947508	0.321192	-2.94997	0.00317804	0.0416428
ENSG00000162551	12858.2	1.27482	0.432127	2.9501	0.00317675	0.0416428
ENSG00000280348	48.9268	-0.945511	0.32059	-2.94929	0.00318507	0.0416994
ENSG00000226498	24.4786	-0.813158	0.275721	-2.94921	0.00318591	0.0416994
ENSG00000158321	921.437	-0.793569	0.269116	-2.9488	0.00319007	0.0417073
ENSG00000256552	20.6675	1.33263	0.451913	2.94888	0.00318932	0.0417073
ENSG00000155926	9808.68	0.934485	0.317033	2.94759	0.00320259	0.0418476
ENSG00000178467	348.26	-0.596698	0.202454	-2.94733	0.00320529	0.0418596
ENSG00000230657	11.2443	-1.60067	0.543285	-2.94629	0.0032161	0.0418652
ENSG00000158966	264.417	-0.936645	0.317873	-2.9466	0.00321286	0.0418652
ENSG00000198182	78.7393	-0.725072	0.246113	-2.94609	0.0032182	0.0418652
ENSG00000197756	4910.14	-0.684654	0.232364	-2.94647	0.00321428	0.0418652
ENSG00000102934	90.7735	-0.606499	0.205861	-2.94615	0.00321755	0.0418652
ENSG00000110876	6568.1	0.69204	0.234831	2.94697	0.00320902	0.0418652
ENSG00000108582	8487.95	1.00769	0.34195	2.94691	0.00320968	0.0418652
ENSG00000106477	161.745	-0.702378	0.238453	-2.94556	0.00322374	0.041914
ENSG00000132205	3266.33	0.971822	0.329959	2.94529	0.00322655	0.0419194
ENSG00000237319	11.1543	1.44057	0.48913	2.94517	0.00322773	0.0419194
ENSG00000279404	20.243	-1.03558	0.351772	-2.94391	0.00324099	0.0420364
ENSG00000184361	45.583	-0.829293	0.28169	-2.944	0.00324004	0.0420364
ENSG00000142166	4150	0.786588	0.267202	2.9438	0.00324211	0.0420364
ENSG00000069974	3792.52	0.819745	0.278545	2.94295	0.003251	0.0421177
ENSG00000163803	1912.71	1.25981	0.428089	2.94286	0.00325197	0.0421177
ENSG00000244187	103.862	-0.533472	0.181397	-2.9409	0.00327261	0.0423616
ENSG00000252906	38.9664	0.804567	0.273635	2.9403	0.00327899	0.0424208
ENSG00000174669	82.6155	-0.915986	0.311699	-2.93869	0.00329605	0.0424776
ENSG00000164587	9252.66	-0.688529	0.234278	-2.93894	0.00329339	0.0424776
ENSG00000142207	720.289	-0.577677	0.196556	-2.939	0.00329277	0.0424776
ENSG00000166997	234.575	-0.459649	0.156396	-2.93901	0.00329267	0.0424776
ENSG00000233006	170.208	0.825036	0.280687	2.93935	0.00328904	0.0424776
ENSG00000235880	50.8973	1.0276	0.349612	2.93926	0.00328996	0.0424776
ENSG00000236345	45.9389	1.20005	0.408346	2.93882	0.00329468	0.0424776
ENSG00000197961	896.481	-0.520031	0.177001	-2.93801	0.00330327	0.0425472
ENSG00000167085	249.353	-0.569049	0.193712	-2.9376	0.00330764	0.0425688
ENSG00000143119	7512.78	0.566631	0.192906	2.93734	0.00331038	0.0425688
ENSG00000257847	11.346	1.28244	0.436589	2.93741	0.00330969	0.0425688
ENSG00000163519	466.483	-0.948722	0.323047	-2.93679	0.00331624	0.0425974
ENSG00000198513	30.5883	-0.67294	0.229139	-2.93682	0.00331594	0.0425974
ENSG00000211799	44.7406	-1.2195	0.415288	-2.93651	0.00331933	0.0426022
ENSG00000154473	865.206	-0.519093	0.176778	-2.93641	0.0033204	0.0426022
ENSG00000273064	42.4432	0.662288	0.225556	2.93625	0.00332205	0.0426022
ENSG00000102383	15.2324	-1.12068	0.381851	-2.93486	0.00333698	0.0427424
ENSG00000120896	154.073	-0.947197	0.322815	-2.93418	0.00334434	0.0427424
ENSG00000230099	46.5243	-0.880031	0.299972	-2.93371	0.00334938	0.0427424
ENSG00000185043	566.474	-0.494353	0.168451	-2.93469	0.0033388	0.0427424
ENSG00000100403	1085.38	-0.399492	0.136148	-2.93426	0.00334347	0.0427424
ENSG00000175806	747.435	0.706956	0.240967	2.93383	0.00334804	0.0427424
ENSG00000120051	54.9608	1.0013	0.341156	2.93502	0.00333529	0.0427424
ENSG00000112333	23.5466	1.65954	0.56567	2.93375	0.00334891	0.0427424
ENSG00000260234	23.3904	2.08624	0.711089	2.93387	0.00334769	0.0427424
ENSG00000100335	660.322	-0.360813	0.123005	-2.93332	0.00335361	0.0427731
ENSG00000148358	1405.98	0.379357	0.129351	2.93276	0.0033596	0.0428263
ENSG00000050165	8.85261	-2.07019	0.706064	-2.93201	0.00336771	0.0428325
ENSG00000100266	3976.25	0.771222	0.263047	2.93188	0.00336921	0.0428325
ENSG00000276900	145.19	0.812978	0.277256	2.93223	0.00336537	0.0428325
ENSG00000084112	2369.08	0.877571	0.299316	2.93193	0.00336867	0.0428325
ENSG00000252222	37.5367	1.23649	0.421691	2.93222	0.00336553	0.0428325
ENSG00000145604	234.131	-0.475243	0.162129	-2.93125	0.00337596	0.0428949
ENSG00000211829	69.7027	-1.02297	0.349023	-2.93095	0.00337925	0.0429022
ENSG00000116824	537.939	-0.911115	0.310869	-2.93087	0.00338019	0.0429022
ENSG00000110900	9.91195	-1.74128	0.594174	-2.93059	0.00338314	0.0429165
ENSG00000163798	473.108	0.503255	0.17177	2.92982	0.00339159	0.0430004
ENSG00000237945	398.957	-0.956444	0.326519	-2.92922	0.00339815	0.0430521
ENSG00000074935	164.305	-0.654024	0.223284	-2.92911	0.00339934	0.0430521
ENSG00000198242	2026.09	-0.735324	0.25112	-2.92818	0.00340951	0.0431577
ENSG00000095015	6772.76	0.498239	0.170198	2.92741	0.00341795	0.0432412
ENSG00000242256	31.9889	0.911153	0.311285	2.92708	0.00342166	0.0432416
ENSG00000151948	4188.48	0.995228	0.339995	2.92718	0.00342047	0.0432416
ENSG00000165792	257.308	-0.495477	0.169285	-2.92688	0.0034238	0.0432452
ENSG00000135842	18465.9	1.16139	0.396863	2.92643	0.0034288	0.0432852
ENSG00000117632	417.964	-0.918906	0.314056	-2.92593	0.00343428	0.0433078
ENSG00000205885	671.5	0.83356	0.284879	2.92602	0.00343329	0.0433078
ENSG00000263264	812.146	-0.758035	0.259108	-2.92556	0.00343841	0.0433154
ENSG00000178404	419.427	0.950617	0.324937	2.92554	0.00343858	0.0433154
ENSG00000274104	11.2496	-1.31611	0.449904	-2.9253	0.00344121	0.0433252
ENSG00000107890	287.932	-0.886918	0.303282	-2.9244	0.00345117	0.0433808
ENSG00000253558	46.5865	0.564508	0.193028	2.92449	0.00345022	0.0433808
ENSG00000258510	19.8427	1.24933	0.427206	2.92441	0.00345105	0.0433808
ENSG00000245937	189.454	-0.696651	0.23826	-2.9239	0.00345671	0.0434078
ENSG00000163754	4918.7	1.30706	0.447029	2.92388	0.00345701	0.0434078
ENSG00000136270	800.125	-0.508722	0.174002	-2.92366	0.00345942	0.0434149
ENSG00000165959	1049.96	1.05518	0.360946	2.92337	0.00346269	0.0434326
ENSG00000006194	430.913	-0.373722	0.127858	-2.92294	0.00346739	0.0434467
ENSG00000224464	37.2119	0.776865	0.265783	2.92293	0.00346751	0.0434467
ENSG00000167775	100.193	-0.848532	0.290321	-2.92274	0.00346965	0.0434502
ENSG00000181513	157.472	-0.513927	0.175866	-2.92227	0.00347494	0.0434933
ENSG00000234428	35.5582	0.81058	0.27743	2.92175	0.00348073	0.0435425
ENSG00000114107	108.98	-0.759508	0.259984	-2.92137	0.00348497	0.0435723
ENSG00000154309	43.9914	-0.652265	0.223301	-2.92102	0.00348893	0.0435754
ENSG00000163608	748.756	-0.462857	0.158455	-2.92106	0.00348837	0.0435754
ENSG00000211706	26.2375	-1.00017	0.342555	-2.91974	0.00350327	0.04367
ENSG00000130844	224.027	-0.878222	0.300828	-2.91935	0.00350762	0.04367
ENSG00000182742	31.4385	-0.795521	0.272482	-2.91954	0.00350551	0.04367
ENSG00000100346	91.3646	-0.790441	0.270706	-2.91992	0.00350121	0.04367
ENSG00000143970	2751.12	0.428242	0.146691	2.91935	0.00350767	0.04367
ENSG00000285237	7.18867	1.24559	0.426581	2.91994	0.00350096	0.04367
ENSG00000223916	14.55	1.08324	0.371106	2.91896	0.00351203	0.0437012
ENSG00000075089	158.007	-0.615212	0.210805	-2.91839	0.00351844	0.0437577
ENSG00000254236	11.9589	1.10281	0.377904	2.91822	0.00352041	0.043759
ENSG00000130638	878.57	-0.545378	0.186905	-2.91794	0.00352354	0.0437747
ENSG00000273247	532.3	0.590476	0.202388	2.91754	0.00352806	0.0438077
ENSG00000186615	17.6175	-0.950842	0.325964	-2.91701	0.00353401	0.0438078
ENSG00000204580	115.536	-0.867073	0.297233	-2.91715	0.00353241	0.0438078
ENSG00000234193	16.2691	0.968571	0.332054	2.91691	0.0035352	0.0438078
ENSG00000278075	17.7152	1.03333	0.354258	2.91688	0.00353554	0.0438078
ENSG00000211935	17.5395	-1.49397	0.512243	-2.91653	0.00353952	0.043834
ENSG00000146733	61.2672	-0.779229	0.267299	-2.9152	0.00355465	0.0439916
ENSG00000151893	3152.69	0.517549	0.177542	2.91508	0.003556	0.0439916
ENSG00000170017	532.033	0.965532	0.331251	2.9148	0.00355912	0.0440071
ENSG00000136935	797.795	0.638405	0.219041	2.91454	0.00356209	0.0440201
ENSG00000125631	29.7749	0.855814	0.293652	2.91438	0.00356392	0.0440201
ENSG00000269086	195.892	-0.930914	0.319494	-2.91371	0.0035716	0.0440917
ENSG00000167895	3176.76	-0.64742	0.222238	-2.91318	0.00357764	0.0441206
ENSG00000272754	103.355	0.852354	0.292586	2.91318	0.0035777	0.0441206
ENSG00000211788	41.6148	-1.04092	0.357489	-2.91175	0.00359405	0.0442926
ENSG00000169189	373.094	-0.509677	0.175048	-2.91164	0.00359542	0.0442926
ENSG00000168806	155.66	-0.627604	0.215569	-2.91138	0.00359835	0.0443054
ENSG00000224080	30.9518	0.825495	0.283591	2.91087	0.00360429	0.0443088
ENSG00000252577	25.8098	1.02383	0.351692	2.91117	0.00360075	0.0443088
ENSG00000057704	1830.16	1.04029	0.357363	2.91101	0.0036026	0.0443088
ENSG00000212371	7.21612	-1.51099	0.519233	-2.91004	0.00361386	0.0444031
ENSG00000183691	208.865	-1.31268	0.451223	-2.90917	0.00362388	0.0444635
ENSG00000182307	305.263	-0.530712	0.182411	-2.90944	0.00362081	0.0444635
ENSG00000105339	11692.6	0.835753	0.287287	2.90912	0.00362446	0.0444635
ENSG00000135632	155.277	-0.628711	0.216153	-2.90863	0.00363011	0.0445096
ENSG00000168661	46.9372	-0.976803	0.335909	-2.90793	0.00363824	0.044586
ENSG00000247735	11.3635	-1.38362	0.475872	-2.90755	0.00364272	0.0446177
ENSG00000140332	10026.9	0.899595	0.309429	2.90727	0.00364597	0.0446341
ENSG00000197989	205.843	-0.530308	0.182427	-2.90697	0.00364952	0.0446542
ENSG00000160767	150.883	-0.535758	0.184336	-2.90641	0.003656	0.0447103
ENSG00000178460	30.1374	-0.807675	0.277922	-2.90612	0.00365943	0.044729
ENSG00000129422	78.4797	-1.14233	0.393183	-2.90533	0.00366863	0.0448025
ENSG00000155755	45.2471	-0.947092	0.32599	-2.90528	0.00366927	0.0448025
ENSG00000139324	225.256	-0.751665	0.258805	-2.90437	0.00367992	0.044896
ENSG00000196262	2142.75	-0.543116	0.187004	-2.9043	0.00368076	0.044896
ENSG00000163348	557.723	-0.501548	0.172717	-2.90387	0.00368582	0.0449344
ENSG00000198265	3952.7	0.283582	0.0976916	2.90283	0.00369813	0.0450377
ENSG00000224609	8.03991	1.59036	0.547856	2.90287	0.00369756	0.0450377
ENSG00000171823	280.072	-0.859665	0.296193	-2.90238	0.00370339	0.045055
ENSG00000112367	739.142	0.582337	0.200631	2.90253	0.00370167	0.045055
ENSG00000064545	114.255	-0.673855	0.232226	-2.90172	0.0037112	0.0450659
ENSG00000176974	218.139	-0.666989	0.229857	-2.90175	0.00371084	0.0450659
ENSG00000030066	974.302	-0.438583	0.151136	-2.90192	0.00370887	0.0450659
ENSG00000100938	1278.23	0.502867	0.173303	2.90166	0.00371197	0.0450659
ENSG00000148985	558.695	0.569259	0.196195	2.90149	0.00371388	0.0450659
ENSG00000157106	7618.36	0.222282	0.0766364	2.90048	0.00372596	0.045189
ENSG00000239265	23.2299	2.18194	0.752356	2.90014	0.00372995	0.0452141
ENSG00000213994	25.2828	1.33761	0.461263	2.89988	0.00373307	0.0452285
ENSG00000198934	77.4888	-0.854526	0.294693	-2.89972	0.003735	0.0452286
ENSG00000186575	699.758	-0.329698	0.113709	-2.89949	0.00373768	0.0452377
ENSG00000278195	212.341	-0.807302	0.278466	-2.89911	0.00374228	0.0452467
ENSG00000251179	29.7066	1.34981	0.465578	2.89921	0.00374105	0.0452467
ENSG00000138758	606.66	-0.508478	0.175403	-2.89891	0.00374466	0.0452522
ENSG00000232131	18.5591	-1.06228	0.366503	-2.89842	0.00375047	0.0452991
ENSG00000104833	8.36786	-1.83744	0.634278	-2.8969	0.00376876	0.0453207
ENSG00000255468	37.0411	-1.09602	0.378374	-2.89666	0.00377157	0.0453207
ENSG00000258352	43.8548	-0.767118	0.264716	-2.89789	0.0037568	0.0453207
ENSG00000018699	216.689	-0.675823	0.23331	-2.89668	0.0037714	0.0453207
ENSG00000127995	416.296	-0.646959	0.223248	-2.89794	0.00375627	0.0453207
ENSG00000116157	133.855	-0.602869	0.208091	-2.89714	0.00376577	0.0453207
ENSG00000165506	164.205	-0.55214	0.190562	-2.89743	0.0037623	0.0453207
ENSG00000058600	832.345	-0.465179	0.160547	-2.89746	0.003762	0.0453207
ENSG00000138190	1335.98	0.646071	0.222988	2.89734	0.00376341	0.0453207
ENSG00000112242	1449.66	0.759626	0.262224	2.89686	0.0037692	0.0453207
ENSG00000182183	283.996	-0.738134	0.254851	-2.89633	0.0037755	0.0453284
ENSG00000196950	696.887	-0.512038	0.176791	-2.89629	0.00377608	0.0453284
ENSG00000231500	7165.07	-0.806884	0.278721	-2.89495	0.00379217	0.0454399
ENSG00000276728	69.1135	0.523313	0.180782	2.89471	0.00379505	0.0454399
ENSG00000027697	4887.59	0.875178	0.302315	2.89492	0.00379252	0.0454399
ENSG00000198734	2485.9	1.01661	0.35117	2.89493	0.00379249	0.0454399
ENSG00000254114	6.46178	1.60116	0.553109	2.89484	0.00379346	0.0454399
ENSG00000249115	188.77	-0.59961	0.207167	-2.89434	0.00379961	0.0454713
ENSG00000135272	520.059	-0.636895	0.220092	-2.89377	0.00380646	0.04553
ENSG00000263790	6.06083	-1.87542	0.648376	-2.89248	0.00382211	0.045694
ENSG00000064309	23.6507	-1.48562	0.513739	-2.89179	0.00383058	0.0457021
ENSG00000186918	310.945	-0.641974	0.221993	-2.89186	0.00382965	0.0457021
ENSG00000103569	12976.2	1.02866	0.355712	2.89183	0.00383002	0.0457021
ENSG00000258632	133.736	1.27933	0.442367	2.892	0.00382799	0.0457021
ENSG00000110619	1305.41	0.534686	0.184913	2.89155	0.0038335	0.0457137
ENSG00000155970	41.1477	-1.20889	0.418135	-2.89115	0.00383839	0.0457138
ENSG00000064763	1262.64	0.644136	0.222789	2.89124	0.00383724	0.0457138
ENSG00000110077	2602.95	0.854132	0.295438	2.89107	0.00383936	0.0457138
ENSG00000257094	10.7871	1.04538	0.361655	2.89055	0.0038457	0.0457662
ENSG00000163918	143.159	-0.569343	0.196983	-2.89031	0.00384859	0.0457773
ENSG00000084774	735.544	-0.687197	0.237801	-2.88979	0.00385495	0.0458297
ENSG00000234797	21.1046	-1.18769	0.411088	-2.88914	0.00386291	0.0459012
ENSG00000187790	262.126	-0.508346	0.175974	-2.88876	0.00386763	0.0459107
ENSG00000104133	4154.45	0.366999	0.127051	2.8886	0.00386958	0.0459107
ENSG00000263606	106.532	0.837028	0.289758	2.88871	0.00386826	0.0459107
ENSG00000248483	438.475	0.727889	0.252003	2.88842	0.00387188	0.0459147
ENSG00000100105	672.727	-0.458677	0.158844	-2.8876	0.00388197	0.0460112
ENSG00000224032	166.47	-0.706282	0.244619	-2.88728	0.0038859	0.0460345
ENSG00000065268	196.059	-0.607471	0.210423	-2.88691	0.00389048	0.046065
ENSG00000251139	907.869	1.21034	0.419274	2.88675	0.0038924	0.046065
ENSG00000110107	707.075	-0.50651	0.175498	-2.88613	0.00390014	0.0461333
ENSG00000153982	35.2919	-0.881714	0.305558	-2.88558	0.0039069	0.04619
ENSG00000119335	2560.75	-0.510598	0.17696	-2.88539	0.00390929	0.046195
ENSG00000112062	11929.5	0.843675	0.29243	2.88505	0.00391357	0.0462223
ENSG00000166260	264.136	-0.507447	0.175898	-2.88489	0.00391555	0.0462224
ENSG00000170430	196.628	-0.683798	0.237113	-2.88385	0.00392841	0.0463235
ENSG00000257979	49.3109	0.693757	0.240558	2.88395	0.00392724	0.0463235
ENSG00000235240	12.0977	1.51296	0.524657	2.88372	0.00393004	0.0463235
ENSG00000205644	9.89396	-1.29732	0.449921	-2.88344	0.00393354	0.0463415
ENSG00000257284	201.383	0.601273	0.20854	2.88325	0.00393595	0.0463466
ENSG00000204366	101.294	-0.661046	0.229287	-2.88305	0.00393839	0.0463522
ENSG00000119927	124.714	-0.619564	0.214934	-2.88257	0.00394445	0.0464002
ENSG00000183655	130.943	-1.18578	0.41144	-2.88203	0.00395122	0.04641
ENSG00000061794	238.283	-0.604337	0.209689	-2.88206	0.00395084	0.04641
ENSG00000250698	87.9985	1.01919	0.353615	2.88222	0.00394889	0.04641
ENSG00000170004	3777	-0.627763	0.217852	-2.8816	0.0039566	0.0464499
[truncated: 144 more rows]

## Sheet: eTable 6
Ingenuity Canonical Pathways	-log(p-value)	z-score	Ratio	Molecules
EIF2 signaling	18.3	-4.56383	0.25	AGO4,ATF3,EIF3M,EIF4G3,FAU,MYC,PIK3C2B,PIK3CB,PPP1CC,RALA,RPL10,RPL10A,RPL13,RPL13A,RPL15,RPL18,RPL19,RPL22,RPL23,RPL23A,RPL24,RPL3,RPL32,RPL34,RPL35,RPL36,RPL37A,RPL39,RPL4,RPL5,RPL6,RPL7,RPL7A,RPL9,RPLP0,RPLP1,RPS14,RPS15,RPS15A,RPS16,RPS18,RPS19,RPS20,RPS21,RPS23,RPS27A,RPS3,RPS3A,RPS4X,RPS5,RPS6,RPS7,RPS8,RPSA,RRAS2,SOS2
Role of NFAT in Regulation of the Immune Response	10.2	-1.06066	0.138	AKAP5,CAMK4,CD28,CD3D,CD3E,CD3G,CSNK1E,CSNK1G1,ELP1,FCER1G,FCGR1B,FCGR2A,FCGR2C,GNAI3,GNAO1,GNAQ,GNB1L,GNB5,GNG5,IPO5,ITK,ITPR3,JUN,KPNA5,LCK,LYN,MEF2A,NFATC3,PIK3C2B,PIK3CB,PLCG1,PPP3CC,RALA,RCAN1,RCAN3,RRAS2,SOS2,TRAJ42,TRAJ44,TRAJ46,TRAV1-1,TRAV1-2,TRAV12-2,TRAV13-1,TRAV14DV4,TRAV19,TRAV21,TRAV26-2,TRAV3,TRAV4,TRAV8-1,TRAV8-2,TRBC1,TRBC2,TRBJ1-2,TRBJ1-4,TRBJ2-1,TRBJ2-2,TRBJ2-2P,TRBV12-5,TRBV13…
Regulation of eIF4 and p70S6K Signaling	8.54	-1.26491	0.196	AGO4,EIF3M,EIF4G3,FAU,IRS1,ITGA3,ITGA4,ITGA6,ITGAE,MAPK14,MKNK1,PIK3C2B,PIK3CB,PPP2R5D,RALA,RPS14,RPS15,RPS15A,RPS16,RPS18,RPS19,RPS20,RPS21,RPS23,RPS27A,RPS3,RPS3A,RPS4X,RPS5,RPS6,RPS7,RPS8,RPSA,RRAS2,SOS2
Coronavirus Pathogenesis Pathway	7.59	3	0.177	AR,CDK4,E2F3,EEF1A1,EP300,FAU,HDAC4,IFNAR1,IFNG,JUN,MAPK14,NLRP3,NPM1,RAB7A,RPS14,RPS15,RPS15A,RPS16,RPS18,RPS19,RPS20,RPS21,RPS23,RPS27A,RPS3,RPS3A,RPS4X,RPS5,RPS6,RPS7,RPS8,RPSA,SIGMAR1,TBK1,TP53,TRIM25
SAPK/JNK Signaling	7.26	0	0.129	CD3D,CD3E,CD3G,CRK,FCER1G,GNB1L,GNB5,GNG5,IRS1,JUN,LCK,MAP3K1,MAP3K4,MAP3K5,MAP3K9,MAP4K1,NFATC3,PIK3C2B,PIK3CB,RALA,RRAS2,SOS2,TP53,TRAJ42,TRAJ44,TRAJ46,TRAV1-1,TRAV1-2,TRAV12-2,TRAV13-1,TRAV14DV4,TRAV19,TRAV21,TRAV26-2,TRAV3,TRAV4,TRAV8-1,TRAV8-2,TRBC1,TRBC2,TRBJ1-2,TRBJ1-4,TRBJ2-1,TRBJ2-2,TRBJ2-2P,TRBV12-5,TRBV13,TRBV14,TRBV18,TRBV20-1,TRBV24-1,TRBV29-1,TRBV4-1,TRBV4-2,TRBV5-1,TRBV5-4,TRBV5-5,…
T Cell Receptor Signaling	6.57	-7.17137	0.119	CAMK4,CARD11,CD28,CD3D,CD3E,CD3G,CD8A,CD8B,ELP1,FCER1G,GNB1L,ICOS,IFNG,ITGA3,ITK,JUN,LCK,LEF1,MAP3K1,MAPK14,NFATC3,PIK3C2B,PIK3CB,PLCG1,PPP3CC,RALA,RASGRP1,RRAS2,SKAP1,SOS2,TRAJ42,TRAJ44,TRAJ46,TRAV1-1,TRAV1-2,TRAV12-2,TRAV13-1,TRAV14DV4,TRAV19,TRAV21,TRAV26-2,TRAV3,TRAV4,TRAV8-1,TRAV8-2,TRBC1,TRBC2,TRBJ1-2,TRBJ1-4,TRBJ2-1,TRBJ2-2,TRBJ2-2P,TRBV12-5,TRBV13,TRBV14,TRBV18,TRBV20-1,TRBV24-1,TRBV29-1,…
PKC0 Signaling in T Lymphocytes	6.55	-2.55841	0.122	CACNA1E,CACNA1H,CACNA1I,CAMK2D,CARD11,CD28,CD3D,CD3E,CD3G,FCER1G,ITPR3,JUN,LCK,MAP3K1,MAP3K4,MAP3K5,MAP3K9,NFATC3,PIK3C2B,PIK3CB,PLCG1,PPP3CC,RALA,RRAS2,SOS2,TRAJ42,TRAJ44,TRAJ46,TRAV1-1,TRAV1-2,TRAV12-2,TRAV13-1,TRAV14DV4,TRAV19,TRAV21,TRAV26-2,TRAV3,TRAV4,TRAV8-1,TRAV8-2,TRBC1,TRBC2,TRBJ1-2,TRBJ1-4,TRBJ2-1,TRBJ2-2,TRBJ2-2P,TRBV12-5,TRBV13,TRBV14,TRBV18,TRBV20-1,TRBV24-1,TRBV29-1,TRBV4-1,TRBV4-2…
Regulation of IL-2 Expression in Activated and Anergic T Lymphocytes	6.13	-6.82793	0.126	CAMK4,CARD11,CD28,CD3D,CD3E,CD3G,ELP1,FCER1G,JUN,LCK,MAP3K1,NFATC3,PLCG1,PPP3CC,RALA,RRAS2,SOS2,TRAJ42,TRAJ44,TRAJ46,TRAV1-1,TRAV1-2,TRAV12-2,TRAV13-1,TRAV14DV4,TRAV19,TRAV21,TRAV26-2,TRAV3,TRAV4,TRAV8-1,TRAV8-2,TRBC1,TRBC2,TRBJ1-2,TRBJ1-4,TRBJ2-1,TRBJ2-2,TRBJ2-2P,TRBV12-5,TRBV13,TRBV14,TRBV18,TRBV20-1,TRBV24-1,TRBV29-1,TRBV4-1,TRBV4-2,TRBV5-1,TRBV5-4,TRBV5-5,TRBV5-6,TRBV6-1,TRBV6-2,TRBV7-2,TRBV7…
ICOS-ICOSL Signaling in T Helper Cells	6.08	-2.67261	0.122	CAMK2D,CAMK4,CD28,CD3D,CD3E,CD3G,FCER1G,GAB2,ICOS,ITK,ITPR3,LCK,NFATC3,PIK3C2B,PIK3CB,PLCG1,PLEKHA1,PPP3CC,TRAJ42,TRAJ44,TRAJ46,TRAT1,TRAV1-1,TRAV1-2,TRAV12-2,TRAV13-1,TRAV14DV4,TRAV19,TRAV21,TRAV26-2,TRAV3,TRAV4,TRAV8-1,TRAV8-2,TRBC1,TRBC2,TRBJ1-2,TRBJ1-4,TRBJ2-1,TRBJ2-2,TRBJ2-2P,TRBV12-5,TRBV13,TRBV14,TRBV18,TRBV20-1,TRBV24-1,TRBV29-1,TRBV4-1,TRBV4-2,TRBV5-1,TRBV5-4,TRBV5-5,TRBV5-6,TRBV6-1,TRBV…
CTLA4 Signaling in Cytotoxic T Lymphocytes	5.95	null	0.123	AP1G1,CD28,CD3D,CD3E,CD3G,CD8A,CD8B,FCER1G,LCK,MR1,PIK3C2B,PIK3CB,PLCG1,PPP2R5D,TRAJ42,TRAJ44,TRAJ46,TRAT1,TRAV1-1,TRAV1-2,TRAV12-2,TRAV13-1,TRAV14DV4,TRAV19,TRAV21,TRAV26-2,TRAV3,TRAV4,TRAV8-1,TRAV8-2,TRBC1,TRBC2,TRBJ1-2,TRBJ1-4,TRBJ2-1,TRBJ2-2,TRBJ2-2P,TRBV12-5,TRBV13,TRBV14,TRBV18,TRBV20-1,TRBV24-1,TRBV29-1,TRBV4-1,TRBV4-2,TRBV5-1,TRBV5-4,TRBV5-5,TRBV5-6,TRBV6-1,TRBV6-2,TRBV7-2,TRBV7-7,TRBV7-9…
Phospholipase C Signaling	5.79	0	0.112	CAMK4,CD3D,CD3E,CD3G,CREB5,EP300,FCER1G,FCGR2A,FCGR2C,GNAQ,GNB1L,GNB5,GNG5,HDAC4,ITGA3,ITGA4,ITGA6,ITGAE,ITK,ITPR3,LCK,LYN,MEF2A,MPRIP,NFATC3,PEBP1,PLA2G12A,PLCG1,PPP3CC,RALA,RHOU,RRAS2,SOS2,TRAJ42,TRAJ44,TRAJ46,TRAV1-1,TRAV1-2,TRAV12-2,TRAV13-1,TRAV14DV4,TRAV19,TRAV21,TRAV26-2,TRAV3,TRAV4,TRAV8-1,TRAV8-2,TRBC1,TRBC2,TRBJ1-2,TRBJ1-4,TRBJ2-1,TRBJ2-2,TRBJ2-2P,TRBV12-5,TRBV13,TRBV14,TRBV18,TRBV20-1,…
CCR5 Signaling in Macrophages	5.67	-0.44721	0.12	CACNA1E,CACNA1H,CACNA1I,CAMK4,CD3D,CD3E,CD3G,FCER1G,GNAI3,GNAO1,GNAQ,GNB1L,GNB5,GNG5,ITPR3,JUN,MAPK14,PLCG1,TRAJ42,TRAJ44,TRAJ46,TRAV1-1,TRAV1-2,TRAV12-2,TRAV13-1,TRAV14DV4,TRAV19,TRAV21,TRAV26-2,TRAV3,TRAV4,TRAV8-1,TRAV8-2,TRBC1,TRBC2,TRBJ1-2,TRBJ1-4,TRBJ2-1,TRBJ2-2,TRBJ2-2P,TRBV12-5,TRBV13,TRBV14,TRBV18,TRBV20-1,TRBV24-1,TRBV29-1,TRBV4-1,TRBV4-2,TRBV5-1,TRBV5-4,TRBV5-5,TRBV5-6,TRBV6-1,TRBV6-2,T…
TEC Kinase Signaling	5.66	-0.53452	0.116	CD3D,CD3E,CD3G,FCER1G,GNAI3,GNAO1,GNAQ,GNB1L,GNB5,GNG5,GTF2I,HCK,ITGA3,ITGA4,ITGA6,ITGAE,ITK,LCK,LYN,PIK3C2B,PIK3CB,PLCG1,RHOU,TLR4,TNFRSF25,TRAJ42,TRAJ44,TRAJ46,TRAV1-1,TRAV1-2,TRAV12-2,TRAV13-1,TRAV14DV4,TRAV19,TRAV21,TRAV26-2,TRAV3,TRAV4,TRAV8-1,TRAV8-2,TRBC1,TRBC2,TRBJ1-2,TRBJ1-4,TRBJ2-1,TRBJ2-2,TRBJ2-2P,TRBV12-5,TRBV13,TRBV14,TRBV18,TRBV20-1,TRBV24-1,TRBV29-1,TRBV4-1,TRBV4-2,TRBV5-1,TRBV5-4,…
NF-κB Signaling	5.6	0.65465	0.116	CARD11,CD3D,CD3E,CD3G,EP300,FCER1G,IL1R1,IRAK3,IRAK4,LCK,MAP3K1,PIK3C2B,PIK3CB,PRKACB,RALA,RRAS2,SIGIRR,TBK1,TLR1,TLR2,TLR4,TLR5,TLR8,TRAJ42,TRAJ44,TRAJ46,TRAV1-1,TRAV1-2,TRAV12-2,TRAV13-1,TRAV14DV4,TRAV19,TRAV21,TRAV26-2,TRAV3,TRAV4,TRAV8-1,TRAV8-2,TRBC1,TRBC2,TRBJ1-2,TRBJ1-4,TRBJ2-1,TRBJ2-2,TRBJ2-2P,TRBV12-5,TRBV13,TRBV14,TRBV18,TRBV20-1,TRBV24-1,TRBV29-1,TRBV4-1,TRBV4-2,TRBV5-1,TRBV5-4,TRBV5-5…
CD28 Signaling in T Helper Cells	5.48	-2.67261	0.118	CAMK4,CARD11,CD28,CD3D,CD3E,CD3G,ELP1,FCER1G,ITK,ITPR3,JUN,LCK,MAP3K1,NFATC3,PIK3C2B,PIK3CB,PLCG1,PPP3CC,TRAJ42,TRAJ44,TRAJ46,TRAV1-1,TRAV1-2,TRAV12-2,TRAV13-1,TRAV14DV4,TRAV19,TRAV21,TRAV26-2,TRAV3,TRAV4,TRAV8-1,TRAV8-2,TRBC1,TRBC2,TRBJ1-2,TRBJ1-4,TRBJ2-1,TRBJ2-2,TRBJ2-2P,TRBV12-5,TRBV13,TRBV14,TRBV18,TRBV20-1,TRBV24-1,TRBV29-1,TRBV4-1,TRBV4-2,TRBV5-1,TRBV5-4,TRBV5-5,TRBV5-6,TRBV6-1,TRBV6-2,TRBV…
T Helper Cell Differentiation	4.88	null	0.117	CD28,CD3D,CD3E,CD3G,FCER1G,GATA3,ICOS,IFNG,IFNGR1,IL10RB,IL21R,IL4R,RORC,TRAJ42,TRAJ44,TRAJ46,TRAV1-1,TRAV1-2,TRAV12-2,TRAV13-1,TRAV14DV4,TRAV19,TRAV21,TRAV26-2,TRAV3,TRAV4,TRAV8-1,TRAV8-2,TRBC1,TRBC2,TRBJ1-2,TRBJ1-4,TRBJ2-1,TRBJ2-2,TRBJ2-2P,TRBV12-5,TRBV13,TRBV14,TRBV18,TRBV20-1,TRBV24-1,TRBV29-1,TRBV4-1,TRBV4-2,TRBV5-1,TRBV5-4,TRBV5-5,TRBV5-6,TRBV6-1,TRBV6-2,TRBV7-2,TRBV7-7,TRBV7-9,TRDC,TRGC2
Calcium-induced T Lymphocyte Apoptosis	4.86	-3.16228	0.117	CAMK4,CD3D,CD3E,CD3G,EP300,FCER1G,ITPR3,LCK,NR4A1,PLCG1,PPP3CC,TRAJ42,TRAJ44,TRAJ46,TRAV1-1,TRAV1-2,TRAV12-2,TRAV13-1,TRAV14DV4,TRAV19,TRAV21,TRAV26-2,TRAV3,TRAV4,TRAV8-1,TRAV8-2,TRBC1,TRBC2,TRBJ1-2,TRBJ1-4,TRBJ2-1,TRBJ2-2,TRBJ2-2P,TRBV12-5,TRBV13,TRBV14,TRBV18,TRBV20-1,TRBV24-1,TRBV29-1,TRBV4-1,TRBV4-2,TRBV5-1,TRBV5-4,TRBV5-5,TRBV5-6,TRBV6-1,TRBV6-2,TRBV7-2,TRBV7-7,TRBV7-9,TRDC,TRGC2,ZAP70
Systemic Lupus Erythematosus Signaling	4.63		0.108	CAMK4,CD28,CD3D,CD3E,CD3G,FCER1G,FCGR1B,FCGR2A,FCGR2C,JUN,LCK,LSM2,LSM4,LSM7,LYN,NFATC3,PIK3C2B,PIK3CB,PLCG1,PPIH,PRPF19,RALA,RRAS2,SNRPN,SOS2,TRAJ42,TRAJ44,TRAJ46,TRAV1-1,TRAV1-2,TRAV12-2,TRAV13-1,TRAV14DV4,TRAV19,TRAV21,TRAV26-2,TRAV3,TRAV4,TRAV8-1,TRAV8-2,TRBC1,TRBC2,TRBJ1-2,TRBJ1-4,TRBJ2-1,TRBJ2-2,TRBJ2-2P,TRBV12-5,TRBV13,TRBV14,TRBV18,TRBV20-1,TRBV24-1,TRBV29-1,TRBV4-1,TRBV4-2,TRBV5-1,TRBV5-…
Purine Nucleotides De Novo Biosynthesis II	4.62	-2.44949	0.545	ADSL,ATIC,IMPDH2,PAICS,PFAS,PPAT
Cytotoxic T Lymphocyte-mediated Apoptosis of Target Cells	4.58	-0.8165	0.118	CD3D,CD3E,CD3G,DFFA,DFFB,FCER1G,MR1,TRAJ42,TRAJ44,TRAJ46,TRAV1-1,TRAV1-2,TRAV12-2,TRAV13-1,TRAV14DV4,TRAV19,TRAV21,TRAV26-2,TRAV3,TRAV4,TRAV8-1,TRAV8-2,TRBC1,TRBC2,TRBJ1-2,TRBJ1-4,TRBJ2-1,TRBJ2-2,TRBJ2-2P,TRBV12-5,TRBV13,TRBV14,TRBV18,TRBV20-1,TRBV24-1,TRBV29-1,TRBV4-1,TRBV4-2,TRBV5-1,TRBV5-4,TRBV5-5,TRBV5-6,TRBV6-1,TRBV6-2,TRBV7-2,TRBV7-7,TRBV7-9,TRDC,TRGC2,ZBTB12
Dendritic Cell Maturation	4.5	0.94281	0.108	CCR7,CD3D,CD3E,CD3G,CD58,COL1A2,CREB5,ELP1,FCER1G,FCGR1B,FCGR2A,FCGR2C,IFNAR1,IL32,MAPK14,MR1,PIK3C2B,PIK3CB,PLCG1,TLR2,TLR4,TRAJ42,TRAJ44,TRAJ46,TRAV1-1,TRAV1-2,TRAV12-2,TRAV13-1,TRAV14DV4,TRAV19,TRAV21,TRAV26-2,TRAV3,TRAV4,TRAV8-1,TRAV8-2,TRBC1,TRBC2,TRBJ1-2,TRBJ1-4,TRBJ2-1,TRBJ2-2,TRBJ2-2P,TRBV12-5,TRBV13,TRBV14,TRBV18,TRBV20-1,TRBV24-1,TRBV29-1,TRBV4-1,TRBV4-2,TRBV5-1,TRBV5-4,TRBV5-5,TRBV5-6,…
Systemic Lupus Erythematosus In T Cell Signaling Pathway	4.48	-1.04257	0.106	CAMK4,CASP4,CASQ1,CD28,CD3D,CD3E,CD3G,CD44,CREB5,FCER1G,GNAI3,GNB1L,ICOS,JUN,NOS3,PIK3C2B,PIK3CB,PLCG1,PPP2R5D,PPP3CC,RALA,RHOU,RORC,RRAS2,SELPLG,SOS2,TRAJ42,TRAJ44,TRAJ46,TRAV1-1,TRAV1-2,TRAV12-2,TRAV13-1,TRAV14DV4,TRAV19,TRAV21,TRAV26-2,TRAV3,TRAV4,TRAV8-1,TRAV8-2,TRBC1,TRBC2,TRBJ1-2,TRBJ1-4,TRBJ2-1,TRBJ2-2,TRBJ2-2P,TRBV12-5,TRBV13,TRBV14,TRBV18,TRBV20-1,TRBV24-1,TRBV29-1,TRBV4-1,TRBV4-2,TRBV5-…
mTOR Signaling	4.41	-1	0.142	EIF3M,EIF4G3,FAU,GNB1L,IRS1,PIK3C2B,PIK3CB,PPP2R5D,RALA,RHOU,RPS14,RPS15,RPS15A,RPS16,RPS18,RPS19,RPS20,RPS21,RPS23,RPS27A,RPS3,RPS3A,RPS4X,RPS5,RPS6,RPS7,RPS8,RPSA,RRAS2,VEGFB
WNT/β-catenin Signaling	4.35	0.62554	0.15	ACVR2B,APPL2,AXIN2,CD44,CSNK1E,CSNK1G1,DKK3,DVL2,EP300,FZD3,GNAO1,GNAQ,JUN,LEF1,LRP5,MAP4K1,MYC,PPP2R5D,RARG,RPS27A,SOX12,SOX18,SOX4,SOX8,TLE3,TP53
T Cell Exhaustion Signaling Pathway	4.28	1.60357	0.108	ACVR2B,CD28,CD3D,CD3E,CD3G,FCER1G,IFNAR1,IFNG,IL10RB,JUN,NFATC3,PIK3C2B,PIK3CB,PLCG1,PPP2R5D,PRDM1,RALA,RRAS2,TRAJ42,TRAJ44,TRAJ46,TRAV1-1,TRAV1-2,TRAV12-2,TRAV13-1,TRAV14DV4,TRAV19,TRAV21,TRAV26-2,TRAV3,TRAV4,TRAV8-1,TRAV8-2,TRBC1,TRBC2,TRBJ1-2,TRBJ1-4,TRBJ2-1,TRBJ2-2,TRBJ2-2P,TRBV12-5,TRBV13,TRBV14,TRBV18,TRBV20-1,TRBV24-1,TRBV29-1,TRBV4-1,TRBV4-2,TRBV5-1,TRBV5-4,TRBV5-5,TRBV5-6,TRBV6-1,TRBV6-2…
Antiproliferative Role of TOB in T Cell Signaling	4.25	1.63299	0.115	CD28,CD3D,CD3E,CD3G,DPP7,FCER1G,SKP2,TRAJ42,TRAJ44,TRAJ46,TRAV1-1,TRAV1-2,TRAV12-2,TRAV13-1,TRAV14DV4,TRAV19,TRAV21,TRAV26-2,TRAV3,TRAV4,TRAV8-1,TRAV8-2,TRBC1,TRBC2,TRBJ1-2,TRBJ1-4,TRBJ2-1,TRBJ2-2,TRBJ2-2P,TRBV12-5,TRBV13,TRBV14,TRBV18,TRBV20-1,TRBV24-1,TRBV29-1,TRBV4-1,TRBV4-2,TRBV5-1,TRBV5-4,TRBV5-5,TRBV5-6,TRBV6-1,TRBV6-2,TRBV7-2,TRBV7-7,TRBV7-9,TRDC,TRGC2
Sperm Motility	4	-2.33333	0.129	ATP1A4,CACNA1H,CACNA1I,CAMK4,CNGB1,DDR1,EPHA4,ERBB3,FLT3LG,GNAI3,GNAO1,GNAQ,GNB1L,GNB5,GNG5,HCK,ITK,ITPR3,LCK,LYN,MATK,MERTK,PLA2G12A,PLAAT4,PLB1,PLCG1,PRKACB,PRKAR1B,PTK7,SLC12A2,SLC16A10,TNK1,ZAP70
Th17 Activation Pathway	3.98	0	0.11	CD3D,CD3E,CD3G,FCER1G,IFNG,IL1R1,IL21R,IRAK3,IRAK4,NFATC3,RORC,TRAJ42,TRAJ44,TRAJ46,TRAV1-1,TRAV1-2,TRAV12-2,TRAV13-1,TRAV14DV4,TRAV19,TRAV21,TRAV26-2,TRAV3,TRAV4,TRAV8-1,TRAV8-2,TRBC1,TRBC2,TRBJ1-2,TRBJ1-4,TRBJ2-1,TRBJ2-2,TRBJ2-2P,TRBV12-5,TRBV13,TRBV14,TRBV18,TRBV20-1,TRBV24-1,TRBV29-1,TRBV4-1,TRBV4-2,TRBV5-1,TRBV5-4,TRBV5-5,TRBV5-6,TRBV6-1,TRBV6-2,TRBV7-2,TRBV7-7,TRBV7-9,TRDC,TRGC2
Hereditary Breast Cancer Signaling	3.97	null	0.155	ATM,CCND2,CDK4,CDK6,CHEK2,EP300,FANCF,FANCM,HDAC4,MSH2,NPM1,PIK3C2B,PIK3CB,POLR2D,POLR2G,POLR2H,RALA,RFC4,RFC5,RPS27A,RRAS2,TP53
Altered T Cell and B Cell Signaling in Rheumatoid Arthritis	3.8	null	0.108	CD28,CD3D,CD3E,CD3G,FCER1G,IFNG,TLR1,TLR2,TLR4,TLR5,TLR8,TRAJ42,TRAJ44,TRAJ46,TRAV1-1,TRAV1-2,TRAV12-2,TRAV13-1,TRAV14DV4,TRAV19,TRAV21,TRAV26-2,TRAV3,TRAV4,TRAV8-1,TRAV8-2,TRBC1,TRBC2,TRBJ1-2,TRBJ1-4,TRBJ2-1,TRBJ2-2,TRBJ2-2P,TRBV12-5,TRBV13,TRBV14,TRBV18,TRBV20-1,TRBV24-1,TRBV29-1,TRBV4-1,TRBV4-2,TRBV5-1,TRBV5-4,TRBV5-5,TRBV5-6,TRBV6-1,TRBV6-2,TRBV7-2,TRBV7-7,TRBV7-9,TRDC,TRGC2
Lipid Antigen Presentation by CD1	3.63	null	0.111	CD3D,CD3E,CD3G,FCER1G,TRAJ42,TRAJ44,TRAJ46,TRAV1-1,TRAV1-2,TRAV12-2,TRAV13-1,TRAV14DV4,TRAV19,TRAV21,TRAV26-2,TRAV3,TRAV4,TRAV8-1,TRAV8-2,TRBC1,TRBC2,TRBJ1-2,TRBJ1-4,TRBJ2-1,TRBJ2-2,TRBJ2-2P,TRBV12-5,TRBV13,TRBV14,TRBV18,TRBV20-1,TRBV24-1,TRBV29-1,TRBV4-1,TRBV4-2,TRBV5-1,TRBV5-4,TRBV5-5,TRBV5-6,TRBV6-1,TRBV6-2,TRBV7-2,TRBV7-7,TRBV7-9,TRDC,TRGC2
Inosine-5'-phosphate Biosynthesis II	3.58	null	1	ADSL, ATIC, PAICS
Hematopoiesis from Pluripotent Stem Cells	3.58	null	0.109	CD3D,CD3E,CD3G,CD8A,CD8B,FCER1G,TRAJ42,TRAJ44,TRAJ46,TRAV1-1,TRAV1-2,TRAV12-2,TRAV13-1,TRAV14DV4,TRAV19,TRAV21,TRAV26-2,TRAV3,TRAV4,TRAV8-1,TRAV8-2,TRBC1,TRBC2,TRBJ1-2,TRBJ1-4,TRBJ2-1,TRBJ2-2,TRBJ2-2P,TRBV12-5,TRBV13,TRBV14,TRBV18,TRBV20-1,TRBV24-1,TRBV29-1,TRBV4-1,TRBV4-2,TRBV5-1,TRBV5-4,TRBV5-5,TRBV5-6,TRBV6-1,TRBV6-2,TRBV7-2,TRBV7-7,TRBV7-9,TRDC,TRGC2
Graft-versus-Host Disease Signaling	3.49	null	0.108	CD28,CD3D,CD3E,CD3G,FCER1G,IFNG,TRAJ42,TRAJ44,TRAJ46,TRAV1-1,TRAV1-2,TRAV12-2,TRAV13-1,TRAV14DV4,TRAV19,TRAV21,TRAV26-2,TRAV3,TRAV4,TRAV8-1,TRAV8-2,TRBC1,TRBC2,TRBJ1-2,TRBJ1-4,TRBJ2-1,TRBJ2-2,TRBJ2-2P,TRBV12-5,TRBV13,TRBV14,TRBV18,TRBV20-1,TRBV24-1,TRBV29-1,TRBV4-1,TRBV4-2,TRBV5-1,TRBV5-4,TRBV5-5,TRBV5-6,TRBV6-1,TRBV6-2,TRBV7-2,TRBV7-7,TRBV7-9,TRDC,TRGC2
Molecular Mechanisms of Cancer	3.47	null	0.107	APH1B,ATM,CAMK2D,CCND2,CDC25B,CDK4,CDK6,CFLAR,CHEK2,CRK,E2F3,EP300,FZD3,GAB2,GNAI3,GNAO1,GNAQ,GNB1L,GNB5,GNG5,HDAC4,IRS1,ITGA3,ITGA4,ITGA6,ITGAE,JUN,LEF1,LRP5,MAP3K5,MAPK14,MYC,NAIP,NF1,PIK3C2B,PIK3CB,PRKACB,PRKAR1B,PTCH1,RABIF,RALA,RASGRP1,RBPJ,RHOU,RRAS2,SOS2,SYNGAP1,TP53
Type I Diabetes Mellitus Signaling	3.43	0.63246	0.104	CD28,CD3D,CD3E,CD3G,FCER1G,IFNG,IFNGR1,IL1R1,IL1RAP,MAP3K5,MAPK14,TRAJ42,TRAJ44,TRAJ46,TRAV1-1,TRAV1-2,TRAV12-2,TRAV13-1,TRAV14DV4,TRAV19,TRAV21,TRAV26-2,TRAV3,TRAV4,TRAV8-1,TRAV8-2,TRBC1,TRBC2,TRBJ1-2,TRBJ1-4,TRBJ2-1,TRBJ2-2,TRBJ2-2P,TRBV12-5,TRBV13,TRBV14,TRBV18,TRBV20-1,TRBV24-1,TRBV29-1,TRBV4-1,TRBV4-2,TRBV5-1,TRBV5-4,TRBV5-5,TRBV5-6,TRBV6-1,TRBV6-2,TRBV7-2,TRBV7-7,TRBV7-9,TRDC,TRGC2
IL-1 Signaling	3.41	1	0.167	ELP1,GNAI3,GNAO1,GNAQ,GNB1L,GNB5,GNG5,IL1R1,IL1RAP,IRAK3,IRAK4,JUN,MAP3K1,MAPK14,PRKACB,PRKAR1B
Role of NFAT in Cardiac Hypertrophy	3.31	-0.8165	0.126	AKAP5,CACNA1E,CACNA1H,CACNA1I,CAMK2D,CAMK4,EP300,GNAI3,GNAQ,GNB1L,GNB5,GNG5,HDAC4,ITPR3,MAP3K1,MAPK14,MEF2A,PIK3C2B,PIK3CB,PLCG1,PPP3CC,PRKACB,PRKAR1B,RALA,RCAN1,RCAN3,RRAS2,SOS2
Superpathway of Serine and Glycine Biosynthesis I	3.3	-2	0.571	PHGDH,PSPH,SHMT1,SHMT2
Th1 and Th2 Activation Pathway	3.17	null	0.134	ACVR2B,APH1B,CCR4,CD28,CD3D,CD3E,CD3G,CD8A,DLL1,GATA3,ICOS,IFNAR1,IFNG,IFNGR1,IL10RB,IL27,IL4R,JUN,NFATC3,PIK3C2B,PIK3CB,RUNX3,SPI1
CDC42 Signaling	3.12	-1.1547	0.0991	CD3D,CD3E,CD3G,CLIP1,EXOC6,FCER1G,ITGA3,ITGA4,ITGA6,ITGAE,ITK,JUN,MAPK14,MPRIP,RALA,TRAJ42,TRAJ44,TRAJ46,TRAV1-1,TRAV1-2,TRAV12-2,TRAV13-1,TRAV14DV4,TRAV19,TRAV21,TRAV26-2,TRAV3,TRAV4,TRAV8-1,TRAV8-2,TRBC1,TRBC2,TRBJ1-2,TRBJ1-4,TRBJ2-1,TRBJ2-2,TRBJ2-2P,TRBV12-5,TRBV13,TRBV14,TRBV18,TRBV20-1,TRBV24-1,TRBV29-1,TRBV4-1,TRBV4-2,TRBV5-1,TRBV5-4,TRBV5-5,TRBV5-6,TRBV6-1,TRBV6-2,TRBV7-2,TRBV7-7,TRBV7-9,T…
FAK Signaling	3.12	-5.28845	0.0893	ACVR2B,ADGRF3,ADGRG2,CCR4,CCR7,CD3D,CD3E,CD3G,COL1A2,CRK,CXCR2,CYSLTR1,ETS1,ETS2,FCER1G,FPR1,FPR2,FZD3,GPER1,GPR107,GPR141,GPR17,GPR174,GPRC5B,HRH2,IFNAR1,IL10RB,IL11RA,IL1R1,IL21R,IL4R,ITGA3,ITGA4,ITGA6,ITGAE,JUN,LCK,LEF1,MAPK14,MYC,P2RY10,PIK3C2B,PIK3CB,PLCG1,PTPN12,RALA,RRAS2,SOS2,SSTR3,TBXA2R,TP53,TRAJ42,TRAJ44,TRAJ46,TRAV1-1,TRAV1-2,TRAV12-2,TRAV13-1,TRAV14DV4,TRAV19,TRAV21,TRAV26-2,TRAV3,TR…
Th1 Pathway	3.1	-0.7746	0.148	APH1B,CD28,CD3D,CD3E,CD3G,CD8A,DLL1,GATA3,ICOS,IFNAR1,IFNG,IFNGR1,IL10RB,IL27,NFATC3,PIK3C2B,PIK3CB,RUNX3
Autoimmune Thyroid Disease Signaling	3.06	null	0.104	CD28,CD3D,CD3E,CD3G,FCER1G,TRAJ42,TRAJ44,TRAJ46,TRAV1-1,TRAV1-2,TRAV12-2,TRAV13-1,TRAV14DV4,TRAV19,TRAV21,TRAV26-2,TRAV3,TRAV4,TRAV8-1,TRAV8-2,TRBC1,TRBC2,TRBJ1-2,TRBJ1-4,TRBJ2-1,TRBJ2-2,TRBJ2-2P,TRBV12-5,TRBV13,TRBV14,TRBV18,TRBV20-1,TRBV24-1,TRBV29-1,TRBV4-1,TRBV4-2,TRBV5-1,TRBV5-4,TRBV5-5,TRBV5-6,TRBV6-1,TRBV6-2,TRBV7-2,TRBV7-7,TRBV7-9,TRDC,TRGC2
Cardiac Hypertrophy Signaling (Enhanced)	3.03	-1.28571	0.0996	ACVR2B,AKAP13,APEX1,ATF6,CACNA1E,CAMK2D,CAMK4,CXCR2,DVL2,EP300,FGFRL1,FZD3,GDPD1,GNAI3,GNAQ,GNB1L,GNB5,GNG5,HDAC4,IFNAR1,IFNG,IL10RB,IL11RA,IL1R1,IL21R,IL4R,ITGA3,ITGA4,ITGA6,ITGAE,ITPR3,JUN,MAP3K1,MAP3K4,MAP3K5,MAP3K9,MAPK14,MEF2A,MKNK1,MYC,NFATC3,PDE6G,PIK3C2B,PIK3CB,PLCG1,PPP3CC,PRKACB,PRKAR1B,RALA,RCAN1,RPS6,RRAS2,SMPDL3A,TULP2
ID1 Signaling Pathway	2.96	-1.4	0.125	ACVR2B,ATF3,ATF6,CDK4,CHRFAM7A,CHRNB1,DVL2,EP300,ETS1,FGFRL1,HCK,LCK,LYN,MAPK14,MYC,PIK3C2B,PIK3CB,PTK7,RALA,RNF125,RRAS2,S100A9,STMN3,TP53,VEGFB
Endocannabinoid Cancer Inhibition Pathway	2.93	2.68328	0.136	ATF3,CASP4,CASQ1,CCND2,CREB5,GNAI3,GNAO1,GNAQ,GNB1L,LEF1,MAPK14,MYC,NOS3,NUPR1,PIK3C2B,PIK3CB,PRKACB,PRKAR1B,SPTLC2,VEGFB
Cell Cycle: G1/S Checkpoint Regulation	2.92	-0.90453	0.176	ATM,CCND2,CDK4,CDK6,E2F3,GNL3,HDAC4,MYC,NRG1,RPL5,SKP2,TP53
NUR77 Signaling in T Lymphocytes	2.9	-1.66667	0.0996	CAMK4,CD28,CD3D,CD3E,CD3G,EP300,FCER1G,NR4A1,PPP3CC,TRAJ42,TRAJ44,TRAJ46,TRAV1-1,TRAV1-2,TRAV12-2,TRAV13-1,TRAV14DV4,TRAV19,TRAV21,TRAV26-2,TRAV3,TRAV4,TRAV8-1,TRAV8-2,TRBC1,TRBC2,TRBJ1-2,TRBJ1-4,TRBJ2-1,TRBJ2-2,TRBJ2-2P,TRBV12-5,TRBV13,TRBV14,TRBV18,TRBV20-1,TRBV24-1,TRBV29-1,TRBV4-1,TRBV4-2,TRBV5-1,TRBV5-4,TRBV5-5,TRBV5-6,TRBV6-1,TRBV6-2,TRBV7-2,TRBV7-7,TRBV7-9,TRDC,TRGC2
p53 Signaling	2.84	-1.26491	0.153	ATM,CCND2,CCNK,CDK4,CHEK2,EP300,GNL3,JUN,MAPK14,PIDD1,PIK3C2B,PIK3CB,PPP1R13B,SERPINE2,TP53
Folate Transformations I	2.78	-1	0.444	MTHFS,MTR,SHMT1,SHMT2
Allograft Rejection Signaling	2.72	null	0.0992	CD28,CD3D,CD3E,CD3G,FCER1G,IFNG,TRAJ42,TRAJ44,TRAJ46,TRAV1-1,TRAV1-2,TRAV12-2,TRAV13-1,TRAV14DV4,TRAV19,TRAV21,TRAV26-2,TRAV3,TRAV4,TRAV8-1,TRAV8-2,TRBC1,TRBC2,TRBJ1-2,TRBJ1-4,TRBJ2-1,TRBJ2-2,TRBJ2-2P,TRBV12-5,TRBV13,TRBV14,TRBV18,TRBV20-1,TRBV24-1,TRBV29-1,TRBV4-1,TRBV4-2,TRBV5-1,TRBV5-4,TRBV5-5,TRBV5-6,TRBV6-1,TRBV6-2,TRBV7-2,TRBV7-7,TRBV7-9,TRDC,TRGC2
PI3K Signaling in B Lymphocytes	2.69	-1.29099	0.133	ATF3,ATF6,CAMK2D,CAMK4,CD81,CR2,IL4R,IRS1,ITPR3,JUN,LYN,NFATC3,PIK3CB,PLCG1,PLEKHA1,PPP3CC,RALA,RRAS2,TLR4
Pyroptosis Signaling Pathway	2.62	3.20713	0.151	AIM2,CASP4,GAS5,IL1R1,MAPK14,NAIP,NLRP3,PRKACB,PRKAR1B,TLR1,TLR2,TLR4,TLR5,TLR8
Folate Polyglutamylation	2.62		0.6	FPGS,SHMT1,SHMT2
Cardiac β-adrenergic Signaling	2.62	0.27735	0.124	AKAP1,AKAP13,AKAP5,APEX1,CACNA1E,GDPD1,GNAI3,GNAO1,GNAQ,GNB1L,GNB5,GNG5,PDE6G,PKIA,PPP1CC,PPP1R10,PPP1R14B,PPP2R5D,PRKACB,PRKAR1B,SMPDL3A,TULP2
cAMP-mediated signaling	2.61	0	0.115	AKAP1,AKAP13,AKAP5,APEX1,CAMK2D,CAMK4,CCR4,CNGB1,CREB5,CXCR2,FPR1,FPR2,GDPD1,GNAI3,GNAO1,GPER1,GPR17,HRH2,PDE6G,PKIA,PPP3CC,PRKACB,PRKAR1B,SMPDL3A,SSTR3,TBXA2R,TULP2
OX40 Signaling Pathway	2.59	-1.34164	0.0981	CD3D,CD3E,CD3G,FCER1G,JUN,TRAJ42,TRAJ44,TRAJ46,TRAV1-1,TRAV1-2,TRAV12-2,TRAV13-1,TRAV14DV4,TRAV19,TRAV21,TRAV26-2,TRAV3,TRAV4,TRAV8-1,TRAV8-2,TRBC1,TRBC2,TRBJ1-2,TRBJ1-4,TRBJ2-1,TRBJ2-2,TRBJ2-2P,TRBV12-5,TRBV13,TRBV14,TRBV18,TRBV20-1,TRBV24-1,TRBV29-1,TRBV4-1,TRBV4-2,TRBV5-1,TRBV5-4,TRBV5-5,TRBV5-6,TRBV6-1,TRBV6-2,TRBV7-2,TRBV7-7,TRBV7-9,TRDC,TRGC2
Senescence Pathway	2.53	-1.09545	0.108	ACVR2B,ANAPC1,ASXL2,ATF3,ATM,CACNA1E,CAMK4,CBX2,CCND2,CDC25B,CDK4,CDK6,CHEK2,E2F3,EP300,ETS1,ETS2,ITPR3,JUN,MAPK14,NF1,NFATC3,PARP1,PIK3C2B,PIK3CB,PPP2R5D,PPP3CC,RALA,RRAS2,TBK1,TLR2,TP53
GNRH Signaling	2.53	-0.24254	0.12	CACNA1E,CACNA1H,CACNA1I,CAMK2D,CAMK4,CREB5,GNAI3,GNAQ,GNB1L,GNB5,GNG5,ITPR3,JUN,MAP3K1,MAP3K4,MAP3K5,MAP3K9,MAPK14,PRKACB,PRKAR1B,RALA,RRAS2,SOS2
HER-2 Signaling in Breast Cancer	2.51	-1.04257	0.115	ARF3,CDK4,COX11,COX6B2,ERBB3,ETS1,ETS2,FCER1G,GNB1L,HCK,JUN,LCK,LYN,MYC,NRG1,NUP160,NUP205,NUP43,PIK3C2B,PIK3CB,PLCG1,RALA,RPS6,RRAS2,SOS2,TP53
Gαi Signaling	2.42	1.06904	0.129	CCR4,CXCR2,FPR1,FPR2,GNAI3,GNAO1,GNAQ,GNB1L,GNB5,GNG5,GPR17,PRKACB,PRKAR1B,RALA,RRAS2,SOS2,SSTR3,TBXA2R
Toll-like Receptor Signaling	2.4	2.33333	0.154	IRAK3,IRAK4,JUN,MAP3K1,MAPK14,RPS27A,SIGIRR,TLR1,TLR2,TLR4,TLR5,TLR8
Glycine Biosynthesis I	2.38		1	SHMT1,SHMT2
HGF Signaling	2.33	-1.38675	0.129	ETS1,ETS2,ITGA3,ITGA4,ITGA6,ITGAE,JUN,MAP3K1,MAP3K4,MAP3K5,MAP3K9,PIK3C2B,PIK3CB,PLCG1,RALA,RRAS2,SOS2
Colorectal Cancer Metastasis Signaling	2.31	0	0.107	FZD3,GNAI3,GNAO1,GNAQ,GNB1L,GNB5,GNG5,IFNG,IFNGR1,JUN,LEF1,LRP5,MSH2,MYC,PIK3C2B,PIK3CB,PRKACB,PRKAR1B,RALA,RHOU,RRAS2,SOS2,TLR1,TLR2,TLR4,TLR5,TLR8,TP53,VEGFB
Protein Kinase A Signaling	2.26	-1.61645	0.0978	AKAP1,AKAP13,AKAP5,ANAPC1,APEX1,CAMK2D,CAMK4,CDC25B,CNGB1,CREB5,GDPD1,GNAI3,GNAQ,GNB1L,GNB5,GNG5,ITPR3,LEF1,MAP3K1,MTMR3,MYLK3,NFATC3,NOS3,PDE6G,PLCG1,PPP1CC,PPP1R10,PPP1R14B,PPP3CC,PRKACB,PRKAR1B,PTCH1,PTPN12,PTPN2,PTPRE,PTPRK,PYGB,SIRPA,SMPDL3A,TULP2
Production of Nitric Oxide and Reactive Oxygen Species in Macrophages	2.24	1.34164	0.115	ELP1,IFNG,IFNGR1,JUN,MAP3K1,MAP3K4,MAP3K5,MAP3K9,MAPK14,PIK3C2B,PIK3CB,PLCG1,PPP1CC,PPP1R10,PPP1R14B,PPP2R5D,RHOU,SERPINA1,SIRPA,SPI1,TLR2,TLR4
3-phosphoinositide Degradation	2.24	-0.72761	0.115	ALPL,CDC25B,ENTPD6,FIG4,MTMR3,MTMR8,NUDT16,PAWR,PPM1K,PPP1CC,PPP1R10,PPP1R13B,PPP1R14B,PPP2R5D,PPP3CC,PTPN12,PTPN2,SET,SIRPA,SSH1,SSH2,SYNJ2
Androgen Signaling	2.22	-1.66667	0.118	AR,CACNA1E,CACNA1H,CACNA1I,CAMK4,EP300,GNAI3,GNAO1,GNAQ,GNB1L,GNB5,GNG5,ITPR3,JUN,POLR2D,POLR2G,POLR2H,PRKACB,PRKAR1B,TAF6L
Sumoylation Pathway	2.21	0.63246	0.136	AR,EP300,ETS1,ISG20,JUN,KDM1A,MAP3K5,RCC1,RFC4,RFC5,RHOU,SAE1,TP53,UBA2
ERK/MAPK Signaling	2.2	-1.09109	0.111	CREB5,CRK,ETS1,ETS2,ITGA3,ITGA4,ITGA6,ITGAE,MKNK1,MYC,PIK3C2B,PIK3CB,PLA2G12A,PLCG1,PPARG,PPP1CC,PPP1R10,PPP1R14B,PPP2R5D,PRKACB,PRKAR1B,RALA,RRAS2,SOS2
G Protein Signaling Mediated by Tubby	2.2	null	0.182	GNAI3,GNAO1,GNAQ,GNB1L,GNB5,GNG5,LCK,PLCG1
BER (Base Excision Repair) Pathway	2.2	-2.12132	0.182	APEX1,LIG1,NF1,NTHL1,PARP1,RFC4,RFC5,TP53
Th2 Pathway	2.16	-1.29099	0.124	ACVR2B,APH1B,CCR4,CD28,CD3D,CD3E,CD3G,DLL1,GATA3,ICOS,IFNG,IL4R,JUN,PIK3C2B,PIK3CB,RUNX3,SPI1
Non-Small Cell Lung Cancer Signaling	2.16	-0.70711	0.138	CCND2,CDK4,CDK6,E2F3,HDAC4,ITPR3,PIK3C2B,PIK3CB,PLCG1,RALA,RRAS2,SOS2,TP53
Calcium Signaling	2.15	-1.21268	0.11	AKAP5,ASPH,CACNA1E,CACNA1H,CACNA1I,CAMK2D,CAMK4,CASQ1,CHRFAM7A,CHRNB1,CREB5,EP300,HDAC4,ITPR3,MEF2A,MYO10,NFATC3,PPP3CC,PRKACB,PRKAR1B,RCAN1,RCAN3,TPM3,TRPC1
Role of Macrophages, Fibroblasts and Endothelial Cells in Rheumatoid Arthritis	2.14	null	0.101	CAMK2D,CAMK4,CREB5,CSNK1E,CSNK1G1,DKK3,ELP1,FZD3,GNAO1,GNAQ,IL1R1,IL1RAP,IL32,IRAK3,IRAK4,JUN,LEF1,LRP5,MAPK14,MYC,NFATC3,PIK3C2B,PIK3CB,PLCG1,PPP3CC,RALA,RRAS2,TLR1,TLR2,TLR4,TLR5,TLR8,VEGFB
Inflammasome pathway	2.13	2.23607	0.25	AIM2,NAIP,NLRP3,NOD2,TLR4
Neuroinflammation Signaling Pathway	2.11	2.64575	0.101	ACVR2B,APH1B,CD200,CD200R1,CFLAR,CREB5,ELP1,IFNG,IFNGR1,IL1R1,IRAK3,IRAK4,JUN,MAPK14,MR1,NAIP,NFATC3,NLRP3,PIK3C2B,PIK3CB,PLA2G12A,PLCG1,PPP3CC,S100B,SLC1A3,TBK1,TLR1,TLR2,TLR4,TLR5,TLR8,ZBTB12
AMPK Signaling	2.1	1.41421	0.107	CHRNB1,CREB5,EEF2,EEF2K,EP300,GNAI3,GNAO1,GNAQ,GNB1L,GNB5,GNG5,IRS1,MAPK14,NOS3,ORAI2,PFKFB2,PFKFB4,PIK3C2B,PIK3CB,PPAT,PPM1K,PPP2R5D,PRKACB,PRKAR1B,RAB27A,RAB7A
Oxytocin In Brain Signaling Pathway	2.09	-1.2792	0.112	CACNA1E,CACNA1H,CACNA1I,CAMK4,CREB5,GNAI3,GNAO1,GNAQ,GNB1L,GNB5,GNG5,ITPR3,MEF2A,NLRP3,PIK3C2B,PIK3CB,PLA2G12A,PLAAT4,PLB1,RALA,RRAS2,TLR4
Corticotropin Releasing Hormone Signaling	2.08	0	0.119	CACNA1E,CACNA1H,CACNA1I,CAMK4,CREB5,GNAI3,GNAO1,GNAQ,ITPR3,JUN,MAPK14,MEF2A,NOS3,NR4A1,PLCG1,PRKACB,PRKAR1B,PTCH1
Chronic Myeloid Leukemia Signaling	2.07	null	0.131	CCND2,CDK4,CDK6,CRK,E2F3,GAB2,HDAC4,MYC,PIK3C2B,PIK3CB,RALA,RRAS2,SOS2,TP53
G Beta Gamma Signaling	2.07	-0.83205	0.124	CACNA1E,CACNA1H,CACNA1I,GNAI3,GNAO1,GNAQ,GNB1L,GNB5,GNG5,ITPR3,PLCG1,PRKACB,PRKAR1B,RALA,RRAS2,SOS2
Superpathway of Inositol Phosphate Compounds	2.06	-1.34164	0.107	ALPL,CDC25B,ENTPD6,FIG4,ITPKB,MTMR8,NUDT16,PAWR,PIK3C2B,PIK3CB,PLCG1,PPM1K,PPP1CC,PPP1R10,PPP1R13B,PPP1R14B,PPP2R5D,PPP3CC,PTPN12,PTPN2,SET,SIRPA,SSH1,SSH2,SYNJ2
PI3K/AKT Signaling	2.04	-0.90453	0.111	CXCR2,ELP1,GAB2,IFNAR1,IL10RB,IL11RA,IL1R1,IL21R,IL4R,ITGA3,ITGA4,ITGA6,ITGAE,MAP3K5,NOS3,PIK3CB,PPP2R5D,RALA,RRAS2,SOS2,SYNJ2,TP53
Natural Killer Cell Signaling	2.04	-0.8528	0.111	CD226,COL1A2,FCER1G,FCGR2A,HSPA8,IFNG,IRAK4,LCK,MAP3K1,MAP3K4,MAP3K5,MAP3K9,MAPK14,NFATC3,PIK3C2B,PIK3CB,PLCG1,RALA,RRAS2,SH2D1A,SOS2,ZAP70
Role of p14/p19ARF in Tumor Suppression	2.04	0	0.207	NPM1,NPM3,PIK3C2B,PIK3CB,POLR3D,TP53
α-Adrenergic Signaling	2.03	-1.41421	0.13	CAMK4,GNAI3,GNAO1,GNAQ,GNB1L,GNB5,GNG5,ITPR3,PLCG1,PRKACB,PRKAR1B,PYGB,RALA,RRAS2
iNOS Signaling	2.02	1.13389	0.17	CAMK4,IFNG,IFNGR1,IRAK3,IRAK4,JUN,MAPK14,TLR4
fMLP Signaling in Neutrophils	2	-1.26491	0.122	CAMK4,FPR1,FPR2,GNAI3,GNAO1,GNAQ,GNB1L,GNB5,GNG5,ITPR3,NFATC3,PIK3C2B,PIK3CB,PPP3CC,RALA,RRAS2
p38 MAPK Signaling	2	1.94145	0.125	CDC25B,CREB5,EEF2K,IL1R1,IL1RAP,IRAK3,IRAK4,MAP3K5,MAP4K1,MAPK14,MEF2A,MKNK1,MYC,PLA2G12A,TP53
Eicosanoid Signaling	1.95	0.37796	0.147	ALOX15B,ALOX5,ALOX5AP,CYSLTR1,FPR2,PLA2G12A,PLAAT4,PLB1,TBXA2R,TBXAS1
D-myo-inositol (3,4,5,6)-tetrakisphosphate Biosynthesis	1.95	-0.7746	0.112	ALPL,CDC25B,ENTPD6,FIG4,MTMR8,NUDT16,PAWR,PPM1K,PPP1CC,PPP1R10,PPP1R13B,PPP1R14B,PPP2R5D,PPP3CC,PTPN12,PTPN2,SET,SIRPA,SSH1,SSH2
D-myo-inositol (1,4,5,6)-Tetrakisphosphate Biosynthesis	1.95	-0.7746	0.112	ALPL,CDC25B,ENTPD6,FIG4,MTMR8,NUDT16,PAWR,PPM1K,PPP1CC,PPP1R10,PPP1R13B,PPP1R14B,PPP2R5D,PPP3CC,PTPN12,PTPN2,SET,SIRPA,SSH1,SSH2
5-aminoimidazole Ribonucleotide Biosynthesis I	1.93	null	0.667	PFAS,PPAT
3-phosphoinositide Biosynthesis	1.9	-0.72761	0.107	ALPL,CDC25B,ENTPD6,FIG4,MTMR8,NUDT16,PAWR,PIK3C2B,PIK3CB,PPM1K,PPP1CC,PPP1R10,PPP1R13B,PPP1R14B,PPP2R5D,PPP3CC,PTPN12,PTPN2,SET,SIRPA,SSH1,SSH2
Role of BRCA1 in DNA Damage Response	1.88	-2.12132	0.138	ATM,BABAM2,CHEK2,E2F3,FANCF,FANCM,IFNG,MSH2,RFC4,RFC5,TP53
GM-CSF Signaling	1.87	0.33333	0.143	CAMK2D,ETS1,HCK,LYN,PIK3C2B,PIK3CB,PPP3CC,RALA,RRAS2,SOS2
D-myo-inositol-5-phosphate Metabolism	1.85	-1	0.108	ALPL,CDC25B,ENTPD6,FIG4,MTMR8,NUDT16,PAWR,PLCG1,PPM1K,PPP1CC,PPP1R10,PPP1R13B,PPP1R14B,PPP2R5D,PPP3CC,PTPN12,PTPN2,SET,SIRPA,SSH1,SSH2
Salvage Pathways of Pyrimidine Deoxyribonucleotides	1.78	null	0.333	APOBEC3A,TK2,UPP1
Cardiac Hypertrophy Signaling	1.77	-0.62554	0.1	CACNA1E,CAMK4,EP300,GNAI3,GNAO1,GNAQ,GNB1L,GNB5,GNG5,IRS1,JUN,MAP3K1,MAP3K4,MAP3K5,MAP3K9,MAPK14,MEF2A,PIK3C2B,PIK3CB,PLCG1,PPP3CC,PRKACB,PRKAR1B,RALA,RHOU,RRAS2
Neuregulin Signaling	1.75	-1	0.12	CRK,ERBB3,ITGA3,ITGA4,ITGA6,ITGAE,MATK,MYC,NRG1,PLCG1,RALA,RPS6,RRAS2,SOS2
PD-1, PD-L1 cancer immunotherapy pathway	1.74	1.38675	0.123	CD28,FBXO38,IFNG,IFNGR1,LCK,MR1,PIK3C2B,PIK3CB,PLCG1,RASGRP1,SKP2,ZAP70,ZBTB12
RAN Signaling	1.69	-2	0.235	IPO5,KPNA5,RCC1,XPO1
Paxillin Signaling	1.68	-0.90453	0.12	ARFIP2,CRK,ITGA3,ITGA4,ITGA6,ITGAE,MAPK14,PIK3C2B,PIK3CB,PTPN12,RALA,RRAS2,SOS2
Synaptic Long Term Potentiation	1.68	-1.06904	0.115	CAMK2D,CAMK4,CREB5,EP300,GNAQ,ITPR3,PLCG1,PPP1CC,PPP1R10,PPP1R14B,PPP3CC,PRKACB,PRKAR1B,RALA,RRAS2
PDGF Signaling	1.67	-0.90453	0.128	CRK,JUN,MAP3K1,MYC,PIK3C2B,PIK3CB,PLCG1,RALA,RRAS2,SOS2,SYNJ2
Relaxin Signaling	1.67	-1.13389	0.11	APEX1,GDPD1,GNAI3,GNAO1,GNAQ,GNB1L,GNB5,GNG5,JUN,NOS3,PDE6G,PIK3C2B,PIK3CB,PRKACB,PRKAR1B,SMPDL3A,TULP2
p70S6K Signaling	1.65	0.2582	0.114	EEF2,EEF2K,GNAI3,GNAQ,IL4R,IRS1,LYN,PIK3C2B,PIK3CB,PLCG1,PPP2R5D,RALA,RPS6,RRAS2,SOS2
ERB2-ERBB3 Signaling	1.65	-0.70711	0.138	ERBB3,JUN,MYC,NRG1,PIK3C2B,PIK3CB,RALA,RRAS2,SOS2
Opioid Signaling Pathway	1.64	-1.4596	0.0964	CACNA1E,CACNA1H,CACNA1I,CAMK2D,CAMK4,CREB5,EP300,GNAI3,GNAO1,GNAQ,GNB1L,GNB5,GNG5,HCK,ITPR3,LCK,LEF1,LYN,MYC,NOS3,PPP3CC,PRKACB,PRKAR1B,RALA,RRAS2,SIGMAR1,SOS2
GDNF Family Ligand-Receptor Interactions	1.64	-1	0.132	DOK3,IRS1,ITPR3,JUN,PIK3C2B,PIK3CB,PLCG1,RALA,RRAS2,SOS2
EGF Signaling	1.63	0	0.145	ITPR3,JUN,MAP3K1,MAPK14,PIK3C2B,PIK3CB,PLCG1,SOS2
P2Y Purigenic Receptor Signaling Pathway	1.62	-1.38675	0.113	CREB5,GNAI3,GNAQ,GNB1L,GNB5,GNG5,JUN,MYC,PIK3C2B,PIK3CB,PLCG1,PRKACB,PRKAR1B,RALA,RRAS2
TREM1 Signaling	1.6	2.52982	0.13	LAT2,NLRP3,NOD2,PLCG1,SIGIRR,TLR1,TLR2,TLR4,TLR5,TLR8
Primary Immunodeficiency Signaling	1.59	null	0.143	ADA,CD3D,CD3E,CD8A,ICOS,LCK,RFX5,ZAP70
tRNA Splicing	1.58	-1.13389	0.152	APEX1,GDPD1,PDE6G,SMPDL3A,TSEN15,TSEN54,TULP2
Role of OCT4 in Mammalian Embryonic Stem Cell Pluripotency	1.58	null	0.152	ETS2,MEF2A,NR2F6,PARP1,PHB,SH3GLB1,TP53
Glioblastoma Multiforme Signaling	1.57	-0.83205	0.105	CCND2,CDK4,CDK6,E2F3,FZD3,ITPR3,LEF1,MYC,NF1,NF2,PIK3C2B,PIK3CB,PLCG1,RALA,RHOU,RRAS2,SOS2,TP53
CCR3 Signaling in Eosinophils	1.57	-0.8165	0.111	CAMK4,GNAI3,GNAO1,GNAQ,GNB1L,GNB5,GNG5,ITPR3,MAPK14,MPRIP,PIK3C2B,PIK3CB,PLA2G12A,RALA,RRAS2
NF-κB Activation by Viruses	1.56	-1.89737	0.128	CR2,ELP1,ITGA3,ITGA6,LCK,MAP3K1,PIK3C2B,PIK3CB,RALA,RRAS2
Glioma Signaling	1.55	-1.41421	0.113	CAMK2D,CAMK4,CCND2,CDK4,CDK6,E2F3,HDAC4,PIK3C2B,PIK3CB,PLCG1,RALA,RRAS2,SOS2,TP53
Gαs Signaling	1.53	1.41421	0.112	CNGB1,CREB5,GNAI3,GNAO1,GNAQ,GNB1L,GNB5,GNG5,GPER1,HCK,HRH2,PRKACB,PRKAR1B,RAPGEF2
G-Protein Coupled Receptor Signaling	1.52	-0.78784	0.0825	ADGRF3,ADGRG2,APEX1,CAMK2D,CAMK4,CCR4,CCR7,CNGB1,CREB5,CRK,CXCR2,CYSLTR1,ELP1,FPR1,FPR2,FZD3,GDPD1,GNAI3,GNAO1,GNAQ,GNB1L,GNB5,GNG5,GPER1,GPR107,GPR141,GPR17,GPR174,GPRC5B,HRH2,JUN,MAP3K1,MAP3K4,MAP3K5,MAP3K9,MAPK14,MEF2A,MKNK1,MYLK3,NFATC3,P2RY10,PDE6G,PIK3C2B,PIK3CB,PLCG1,PPP3CC,PREX1,PRKACB,PRKAR1B,RALA,RASGRP1,RRAS2,SMPDL3A,SOS2,SSTR3,SYNGAP1,TBXA2R,TULP2
Purine Nucleotides Degradation II (Aerobic)	1.52	-1	0.211	ADA,IMPDH2,NT5C2,NT5E
RANK Signaling in Osteoclasts	1.51	-0.63246	0.121	CAMK4,ELP1,JUN,MAP3K1,MAP3K4,MAP3K5,MAP3K9,MAPK14,PIK3C2B,PIK3CB,PPP3CC
Renal Cell Carcinoma Signaling	1.5	-0.70711	0.125	CRK,EP300,ETS1,JUN,PIK3C2B,PIK3CB,RALA,RPS27A,RRAS2,SOS2
Chemokine Signaling	1.5	-0.63246	0.125	CAMK2D,CAMK4,GNAI3,GNAQ,JUN,MAPK14,MPRIP,PLCG1,RALA,RRAS2
Apelin Muscle Signaling Pathway	1.49	null	0.146	GNAI3,GNAO1,GNAQ,GNB1L,GNB5,GNG5,NOS3
Notch Signaling	1.48	null	0.158	APH1B,DLL1,DTX1,DTX3,NUMB,RBPJ
Hepatic Fibrosis Signaling Pathway	1.48	-0.17961	0.0879	ACVR2B,CACNA1E,CAMK4,COL1A2,CREB5,CSNK1E,CSNK1G1,DVL2,FZD3,GNAI3,IL1R1,IL1RAP,IRAK3,IRAK4,ITGA3,ITGA4,ITGA6,ITGAE,JUN,LEF1,LRP5,MAPK14,MYC,MYLK3,PIK3C2B,PIK3CB,PLCG1,PPARG,PRKACB,PRKAR1B,PTCH1,RALA,RHOU,RRAS2,SOS2,TLR4,VEGFB
Mouse Embryonic Stem Cell Pluripotency	1.46	-1.1547	0.115	DVL2,FZD3,ID3,LEF1,MAPK14,MYC,PIK3C2B,PIK3CB,RALA,RRAS2,SOS2,TP53
IGF-1 Signaling	1.46	-1.26491	0.115	GRB10,IGFBP2,IGFBP4,IRS1,JUN,PIK3C2B,PIK3CB,PRKACB,PRKAR1B,RALA,RRAS2,SOS2
Insulin Receptor Signaling	1.45	0.2582	0.107	ASIC1,CRK,GRB10,IRS1,PIK3C2B,PIK3CB,PPP1CC,PPP1R10,PPP1R14B,PRKACB,PRKAR1B,RALA,RRAS2,SOS2,SYNJ2
dTMP De Novo Biosynthesis	1.44	null	0.4	SHMT1,SHMT2
Serine Biosynthesis	1.44	null	0.4	PHGDH,PSPH
Autophagy	1.44	0.21822	0.0977	ATM,CAMK4,CREB5,GNAI3,GNB1L,IRS1,JUN,MYC,NOD2,NRBF2,PIK3C2B,PIK3CB,PPP2R5D,PPP3CC,PRKACB,PRKAR1B,RAB7A,RALA,TBK1,TLR4,TP53
GADD45 Signaling	1.43	0	0.133	ACVR2B,ATM,CCND2,CDK4,MAP3K4,MAPK14,MYC,TP53
Endometrial Cancer Signaling	1.43	-0.8165	0.133	LEF1,MYC,PIK3C2B,PIK3CB,RALA,RRAS2,SOS2,TP53
Apelin Endothelial Signaling Pathway	1.43	-1.50756	0.106	CAMK4,GNAI3,GNAO1,GNAQ,GNB1L,GNB5,GNG5,HDAC4,JUN,MEF2A,NOS3,PIK3C2B,PIK3CB,RALA,RRAS2
Assembly of RNA Polymerase I Complex	1.43	null	0.25	POLR1B,POLR1C,POLR1E
Circadian Rhythm Signaling	1.41	null	0.0933	CACNA1E,CACNA1H,CACNA1I,CAMK2D,CREB5,CRY2,CSNK1E,DBP,GNAI3,GNAQ,GNB1L,GNB5,GNG5,HCK,ITPR3,LCK,LYN,MKNK1,MYC,PLCG1,PRKACB,PRKAR1B,RALA,RORC,RRAS2
Netrin Signaling	1.39	-2.12132	0.125	ABLIM1,CACNA1E,CACNA1H,CACNA1I,ITPR3,NFATC3,PPP3CC,PRKACB,PRKAR1B
Melatonin Signaling	1.39	-1	0.125	CAMK2D,CAMK4,GNAI3,GNAO1,GNAQ,PLCG1,PRKACB,PRKAR1B,RORC
IL-10 Signaling	1.39		0.125	ELP1,FCGR2A,FCGR2C,IL10RB,IL1R1,IL1RAP,IL4R,JUN,MAPK14
NGF Signaling	1.35	-0.27735	0.108	CREB5,CRK,MAP3K1,MAP3K4,MAP3K5,MAP3K9,PIK3C2B,PIK3CB,PLCG1,RALA,RRAS2,SOS2,TP53
HIF1α Signaling	1.33	-1.78885	0.0962	APEX1,CAMK2D,CAMK4,EP300,HSPA8,JUN,KDM1A,LDHB,MKNK1,P4HTM,PIK3C2B,PIK3CB,PLCG1,PPP3CC,RALA,RORC,RPS6,RRAS2,TP53,VEGFB
Dopamine-DARPP32 Feedback in cAMP Signaling	1.32	-1	0.0984	CACNA1E,CAMK4,CREB5,CSNK1E,CSNK1G1,GNAI3,GNAQ,ITPR3,KCNJ15,PAWR,PLCG1,PPP1CC,PPP1R10,PPP1R14B,PPP2R5D,PPP3CC,PRKACB,PRKAR1B
Thrombopoietin Signaling	1.32	-1.41421	0.127	GAB2,JUN,MYC,PIK3C2B,PIK3CB,PLCG1,RALA,RRAS2
Prolactin Signaling	1.31	-1.66667	0.116	EP300,IRS1,JUN,MYC,PIK3C2B,PIK3CB,PLCG1,RALA,RRAS2,SOS2
FGF Signaling	1.31	1.26491	0.116	CREB5,CRK,FGFRL1,MAP3K1,MAP3K5,MAPK14,PIK3C2B,PIK3CB,PLCG1,SOS2

## Sheet: eTable 7
Ingenuity Canonical Pathways	-log(p-value)	z-score	Ratio	Molecules
Aldosterone Signaling in Epithelial Cells	5.73	null	0.0233	DNAJB1,HSP90AA1,HSPD1,HSPH1
Protein Ubiquitination Pathway	4.93	null	0.0146	DNAJB1,HSP90AA1,HSPD1,HSPH1
TREM1 Signaling	3.09	null	0.026	CD83,CXCL8
Unfolded protein response	2.96	null	0.0222	DNAJB1,HSPH1
Neuregulin Signaling	2.73	null	0.0171	EREG,HSP90AA1
Glucocorticoid Receptor Signaling	2.45	null	0.00515	CXCL8,FKBP4,HSP90AA1
Androgen Signaling	2.42	null	0.0118	DNAJB1,HSP90AA1
MicroRNA Biogenesis Signaling Pathway	2.33	null	0.0107	DNAJB1,HSP90AA1
IL-17 Signaling	2.33	null	0.0107	CXCL8,HSP90AA1
NRF2-mediated Oxidative Stress Response	2.14	null	0.00844	DNAJB1,HSP90AA1
Role of IL-17A in Psoriasis	2.11	null	0.0714	CXCL8
IL-17A Signaling in Gastric Cells	1.85	null	0.0385	CXCL8
Airway Inflammation in Asthma	1.74	null	0.0303	CXCL8
Role of IL-17F in Allergic Inflammatory Airway Diseases	1.59	null	0.0213	CXCL8
Role of Cytokines in Mediating Communication between Immune Cells	1.53	null	0.0185	CXCL8
Role of IL-17A in Arthritis	1.51	null	0.0175	CXCL8
Mitotic Roles of Polo-Like Kinase	1.44	null	0.0149	HSP90AA1
Hypoxia Signaling in the Cardiovascular System	1.39	null	0.0132	HSP90AA1
Thyroid Cancer Signaling	1.37	null	0.0127	CXCL8
Role of MAPK Signaling in Inhibiting the Pathogenesis of Influenza	1.37	null	0.0127	CXCL8
Role of JAK family kinases in IL-6-type Cytokine Signaling	1.37	null	0.0127	HSP90AA1
BAG2 Signaling Pathway	1.34	null	0.0119	HSP90AA1
Role of Hypercytokinemia/hyperchemokinemia in the Pathogenesis of Influenza	1.33	null	0.0116	CXCL8
Xenobiotic Metabolism AHR Signaling Pathway	1.33	null	0.0115	HSP90AA1
Immunogenic Cell Death Signaling Pathway	1.31	null	0.0111	HSP90AA1
Crosstalk between Dendritic Cells and Natural Killer Cells	1.31	null	0.011	CD83
ERBB Signaling	1.3	null	0.0108	EREG

## Sheet: eTable 8
Ensembl.ID	baseMean	log2FoldChange	lfcSE	stat	pvalue	padj
ENSG00000177675	24.2321	1.905	0.308536	6.17433	6.64e-10	1.06e-05		This analysis was performed by using only the genes with non-zero counts and which were in common between LMIC and HIC (n=30121). Differential expression analysis was adjusted for birth weight, gender and gestational age.
ENSG00000109047	21.213	2.86886	0.529171	5.42141	5.91e-08	0.000471349
ENSG00000251586	134.297	1.17952	0.232135	5.08118	3.75e-07	0.00106946
ENSG00000229894	326.987	1.95432	0.387742	5.04028	4.65e-07	0.00106946
ENSG00000107816	270.366	-0.932602	0.185085	-5.03877	4.69e-07	0.00106946
ENSG00000200814	60.6132	1.06619	0.209604	5.08668	3.64e-07	0.00106946
ENSG00000266236	100.841	1.18105	0.234413	5.03835	4.7e-07	0.00106946
ENSG00000162813	165.477	-0.671698	0.136747	-4.91199	9.02e-07	0.00146602
ENSG00000146006	88.8435	1.39025	0.28434	4.88939	1.01e-06	0.00146602
ENSG00000222858	43.1352	1.10559	0.22578	4.89677	9.74e-07	0.00146602
ENSG00000263843	43.9487	-1.21619	0.24799	-4.90419	9.38e-07	0.00146602
ENSG00000005448	75.4644	-1.24957	0.257377	-4.855	1.2e-06	0.00148822
ENSG00000230789	85.5813	1.72016	0.354422	4.85342	1.21e-06	0.00148822
ENSG00000064886	386.876	-0.98581	0.20501	-4.8086	1.52e-06	0.00162053
ENSG00000128739	123.353	-0.997782	0.208086	-4.79505	1.63e-06	0.00162053
ENSG00000105289	25.6146	-1.57939	0.328511	-4.80772	1.53e-06	0.00162053
ENSG00000172840	133.712	-1.00071	0.211351	-4.73482	2.19e-06	0.00205619
ENSG00000232878	130.572	1.2196	0.259744	4.69539	2.66e-06	0.00230358
ENSG00000145428	656.725	1.52917	0.327093	4.67505	2.94e-06	0.00230358
ENSG00000251023	123.528	0.946215	0.20196	4.68517	2.8e-06	0.00230358
ENSG00000127334	1981.5	-0.961859	0.207254	-4.64097	3.47e-06	0.00230358
ENSG00000100583	36.9675	1.34103	0.288581	4.647	3.37e-06	0.00230358
ENSG00000173894	133.554	-1.22067	0.261696	-4.66446	3.09e-06	0.00230358
ENSG00000268027	198.683	-1.10081	0.236598	-4.65266	3.28e-06	0.00230358
ENSG00000234741	794.258	-0.888667	0.192032	-4.62771	3.7e-06	0.0023579
ENSG00000177535	88.0518	1.77103	0.385098	4.59891	4.25e-06	0.00244081
ENSG00000183621	1099.71	1.43911	0.313056	4.59697	4.29e-06	0.00244081
ENSG00000167664	222.485	-1.05683	0.229307	-4.60878	4.05e-06	0.00244081
ENSG00000163682	3665.65	-1.08482	0.23851	-4.5483	5.41e-06	0.00258621
ENSG00000118518	1577.51	1.16483	0.255779	4.55406	5.26e-06	0.00258621
ENSG00000137154	9186.89	-0.981496	0.214682	-4.57186	4.83e-06	0.00258621
ENSG00000140006	145.872	-1.21241	0.265343	-4.56922	4.9e-06	0.00258621
ENSG00000131634	338.196	-1.27691	0.281299	-4.53935	5.64e-06	0.00258621
ENSG00000215421	1521.8	0.741851	0.163094	4.54862	5.4e-06	0.00258621
ENSG00000142541	14520.2	-1.00404	0.22125	-4.53805	5.68e-06	0.00258621
ENSG00000162227	118.363	-0.796981	0.176068	-4.52655	6e-06	0.00265519
ENSG00000139266	269.008	-0.88552	0.196556	-4.50519	6.63e-06	0.00283433
ENSG00000168646	200.977	-1.16916	0.259742	-4.50125	6.76e-06	0.00283433
ENSG00000090006	290.255	-0.979583	0.218055	-4.49238	7.04e-06	0.00287927
ENSG00000001461	814.717	-0.929771	0.209298	-4.44234	8.9e-06	0.0031086
ENSG00000269956	425.407	1.59393	0.359614	4.43233	9.32e-06	0.0031086
ENSG00000144230	17.0267	2.06689	0.466412	4.43147	9.36e-06	0.0031086
ENSG00000163600	322.485	-1.52327	0.343463	-4.43505	9.21e-06	0.0031086
ENSG00000115687	720.184	-1.15878	0.261094	-4.43815	9.07e-06	0.0031086
ENSG00000184428	258.139	-0.773253	0.174041	-4.44294	8.87e-06	0.0031086
ENSG00000226688	531.142	1.09346	0.246185	4.44163	8.93e-06	0.0031086
ENSG00000178498	100.617	-1.10717	0.248143	-4.46183	8.13e-06	0.0031086
ENSG00000267637	20.3726	1.48756	0.333146	4.46519	8e-06	0.0031086
ENSG00000102743	171.667	-0.924651	0.20971	-4.40918	1.04e-05	0.00320621
ENSG00000180035	116.542	-1.02731	0.232803	-4.4128	1.02e-05	0.00320621
ENSG00000179222	348.779	-0.709481	0.16057	-4.41852	9.94e-06	0.00320621
ENSG00000165349	13.3664	-2.19185	0.497301	-4.40749	1.05e-05	0.00320621
ENSG00000200075	23.3039	1.24027	0.282275	4.39385	1.11e-05	0.00334983
ENSG00000142937	7262.16	-0.981132	0.223649	-4.38692	1.15e-05	0.00339423
ENSG00000166341	643.365	-1.1535	0.26326	-4.38162	1.18e-05	0.00341469
ENSG00000266993	64.3465	1.02338	0.234182	4.37001	1.24e-05	0.00342098
ENSG00000162729	273.445	-0.894505	0.204548	-4.37309	1.23e-05	0.00342098
ENSG00000104290	32.953	-1.56402	0.358235	-4.3659	1.27e-05	0.00342098
ENSG00000259367	51.0271	0.911071	0.208576	4.36805	1.25e-05	0.00342098
ENSG00000266111	37.1411	1.07652	0.247221	4.35449	1.33e-05	0.00354399
ENSG00000115085	1982.41	-0.981439	0.225616	-4.35003	1.36e-05	0.00355755
ENSG00000095002	470.748	-0.967536	0.223095	-4.33688	1.45e-05	0.00367481
ENSG00000265625	359.212	1.14667	0.264474	4.33567	1.45e-05	0.00367481
ENSG00000196839	218.999	-1.03862	0.239736	-4.33236	1.48e-05	0.00367481
ENSG00000198585	1259.67	1.41678	0.328271	4.31588	1.59e-05	0.00389814
ENSG00000248727	48.2975	1.68212	0.39005	4.31256	1.61e-05	0.00389814
ENSG00000123989	52.1121	-1.02288	0.237639	-4.30434	1.67e-05	0.00398538
ENSG00000057657	792.247	1.28017	0.299259	4.27782	1.89e-05	0.00442503
ENSG00000053524	87.3868	1.53751	0.361016	4.25884	2.05e-05	0.00460387
ENSG00000164039	96.9153	-1.12463	0.264233	-4.25622	2.08e-05	0.00460387
ENSG00000249437	2854.71	1.69801	0.39842	4.26186	2.03e-05	0.00460387
ENSG00000104635	97.9797	-1.18335	0.277547	-4.2636	2.01e-05	0.00460387
ENSG00000272625	83.2131	1.26541	0.297572	4.25244	2.11e-05	0.00461813
ENSG00000143318	13.9355	1.88379	0.44378	4.24488	2.19e-05	0.00471203
ENSG00000162711	1328.55	1.38403	0.32696	4.23302	2.31e-05	0.00490139
ENSG00000259834	432.479	-1.1359	0.26875	-4.22658	2.37e-05	0.00491266
ENSG00000262339	43.632	1.3051	0.308607	4.229	2.35e-05	0.00491266
ENSG00000180353	9630.21	0.846641	0.200483	4.223	2.41e-05	0.00492745
ENSG00000100393	9196.08	0.70161	0.166323	4.21835	2.46e-05	0.00496653
ENSG00000211804	23.0365	-1.73155	0.410852	-4.21453	2.5e-05	0.00498814
ENSG00000239653	380.383	0.61523	0.146166	4.20911	2.56e-05	0.00504628
ENSG00000228655	1269.51	0.958328	0.227981	4.20354	2.63e-05	0.00504735
ENSG00000211747	106.502	-1.19044	0.283189	-4.20369	2.63e-05	0.00504735
ENSG00000124103	28.0013	1.12069	0.266905	4.19883	2.68e-05	0.00509226
ENSG00000141569	288.466	-0.647889	0.154594	-4.19092	2.78e-05	0.00515045
ENSG00000196172	87.4008	-1.05788	0.252403	-4.19123	2.77e-05	0.00515045
ENSG00000166289	144.695	-0.981931	0.234701	-4.18376	2.87e-05	0.00525441
ENSG00000182866	1519.88	-1.02259	0.246522	-4.14808	3.35e-05	0.0057476
ENSG00000227006	43.0449	1.51834	0.365916	4.14943	3.33e-05	0.0057476
ENSG00000165689	339.547	-0.692409	0.166872	-4.14935	3.33e-05	0.0057476
ENSG00000167286	567.279	-1.03681	0.249706	-4.15213	3.29e-05	0.0057476
ENSG00000241886	201.408	1.50345	0.36215	4.15145	3.3e-05	0.0057476
ENSG00000187601	93.5061	-1.25274	0.301865	-4.15	3.32e-05	0.0057476
ENSG00000116793	1211.47	1.40131	0.338208	4.14334	3.42e-05	0.00575923
ENSG00000256862	92.6871	-0.889439	0.214999	-4.13695	3.52e-05	0.00575923
ENSG00000111678	120.03	-1.12712	0.272559	-4.13533	3.54e-05	0.00575923
ENSG00000211801	32.22	-1.50268	0.36337	-4.13539	3.54e-05	0.00575923
ENSG00000103264	330.738	-0.766785	0.18514	-4.14166	3.45e-05	0.00575923
ENSG00000235954	140.694	-0.562221	0.136023	-4.13328	3.58e-05	0.00575923
ENSG00000269893	228.286	-1.20659	0.292398	-4.12652	3.68e-05	0.00587176
ENSG00000117322	316.135	-1.10429	0.2685	-4.11281	3.91e-05	0.00595729
ENSG00000179152	967.23	1.04051	0.25279	4.11612	3.85e-05	0.00595729
ENSG00000153283	937.049	-0.977346	0.23786	-4.10892	3.98e-05	0.00595729
ENSG00000073849	2471.79	-0.711027	0.173367	-4.10128	4.11e-05	0.00595729
ENSG00000250893	96.6445	1.6358	0.397775	4.11238	3.92e-05	0.00595729
ENSG00000247796	18.3098	-1.58502	0.386379	-4.10224	4.09e-05	0.00595729
ENSG00000181800	1093.83	0.833844	0.203318	4.10119	4.11e-05	0.00595729
ENSG00000135469	69.9881	-0.901449	0.219756	-4.10204	4.1e-05	0.00595729
ENSG00000139291	229.2	-0.717447	0.174816	-4.104	4.06e-05	0.00595729
ENSG00000133134	39.2331	-1.26706	0.308487	-4.10734	4e-05	0.00595729
ENSG00000070729	41.2198	1.64612	0.40172	4.09768	4.17e-05	0.00599381
ENSG00000005884	35.5499	-1.28817	0.314999	-4.08944	4.32e-05	0.00612819
ENSG00000136444	324.818	-0.806089	0.197165	-4.0884	4.34e-05	0.00612819
ENSG00000079277	4879.64	1.40163	0.343312	4.08268	4.45e-05	0.00618328
ENSG00000142875	1606.57	-1.08079	0.265012	-4.07825	4.54e-05	0.00618328
ENSG00000124772	610.163	1.81621	0.445299	4.07863	4.53e-05	0.00618328
ENSG00000099284	36.8281	-1.07426	0.263363	-4.07902	4.52e-05	0.00618328
ENSG00000169554	9011.11	1.15663	0.284112	4.07102	4.68e-05	0.00625987
ENSG00000058056	117.713	-0.778635	0.191264	-4.07099	4.68e-05	0.00625987
ENSG00000197818	2315.16	0.939202	0.230791	4.06949	4.71e-05	0.00625987
ENSG00000171126	25.8402	-2.04728	0.503612	-4.0652	4.8e-05	0.00629773
ENSG00000075420	4589.85	1.28048	0.31521	4.06232	4.86e-05	0.00629773
ENSG00000173681	473.117	0.555822	0.136798	4.0631	4.84e-05	0.00629773
ENSG00000228340	391.612	1.31943	0.324998	4.0598	4.91e-05	0.00631493
ENSG00000143365	14.4012	-1.79441	0.442573	-4.05449	5.02e-05	0.00640829
ENSG00000172594	219.084	1.54733	0.381877	4.05191	5.08e-05	0.0064279
ENSG00000177575	3737.17	2.54261	0.627797	4.05006	5.12e-05	0.0064281
ENSG00000273319	545.046	1.06175	0.262433	4.04581	5.21e-05	0.0064947
ENSG00000115594	1448.07	1.54698	0.383211	4.0369	5.42e-05	0.00650421
ENSG00000213672	153.495	-0.716875	0.177496	-4.03883	5.37e-05	0.00650421
ENSG00000109475	1728.46	-1.09707	0.27161	-4.03912	5.37e-05	0.00650421
ENSG00000167792	749.513	-0.746783	0.185009	-4.03648	5.43e-05	0.00650421
ENSG00000165821	62.4485	-1.41749	0.35073	-4.04152	5.31e-05	0.00650421
ENSG00000246430	36.1153	1.5401	0.381992	4.03176	5.54e-05	0.00658682
ENSG00000133065	299.697	-0.863583	0.214427	-4.0274	5.64e-05	0.00666027
ENSG00000198677	1066.91	-0.510154	0.126834	-4.02222	5.77e-05	0.00675852
ENSG00000143434	50.3587	-1.41176	0.352611	-4.00373	6.24e-05	0.00676248
ENSG00000143515	1377.6	-0.996479	0.248179	-4.01516	5.94e-05	0.00676248
ENSG00000116991	3433.38	1.79294	0.447617	4.00553	6.19e-05	0.00676248
ENSG00000144647	107.65	-1.00667	0.251023	-4.01027	6.07e-05	0.00676248
ENSG00000109466	3147.47	1.32721	0.331096	4.00853	6.11e-05	0.00676248
ENSG00000145868	1978.94	0.574814	0.143105	4.01672	5.9e-05	0.00676248
ENSG00000008988	4366.73	-0.876917	0.218769	-4.00842	6.11e-05	0.00676248
ENSG00000158106	269.617	-1.14209	0.284826	-4.0098	6.08e-05	0.00676248
ENSG00000138336	200.789	-0.729257	0.181684	-4.01387	5.97e-05	0.00676248
ENSG00000026508	16607.9	0.815785	0.203749	4.00388	6.23e-05	0.00676248
ENSG00000175265	478.659	-0.944395	0.235726	-4.00633	6.17e-05	0.00676248
ENSG00000140511	423.834	-1.04191	0.260675	-3.99696	6.42e-05	0.00690392
ENSG00000243055	268.633	1.41249	0.35351	3.99563	6.45e-05	0.00690392
ENSG00000115365	403.687	-0.703423	0.176334	-3.98915	6.63e-05	0.00691668
ENSG00000106070	1346.51	1.2589	0.316561	3.9768	6.98e-05	0.00691668
ENSG00000129103	702.624	-0.713714	0.179446	-3.97731	6.97e-05	0.00691668
ENSG00000099204	3479.3	-0.922165	0.231353	-3.98596	6.72e-05	0.00691668
ENSG00000183161	201.652	-0.701145	0.176201	-3.97923	6.91e-05	0.00691668
ENSG00000255569	15.7998	-2.3527	0.591045	-3.98057	6.87e-05	0.00691668
ENSG00000103642	710.872	0.866261	0.217681	3.9795	6.91e-05	0.00691668
ENSG00000167207	1001.18	1.09679	0.275295	3.98404	6.78e-05	0.00691668
ENSG00000167526	13111.9	-0.871214	0.218973	-3.97863	6.93e-05	0.00691668
ENSG00000101224	1184.39	-1.05286	0.263928	-3.9892	6.63e-05	0.00691668
ENSG00000171858	1971.32	-1.07267	0.269419	-3.98142	6.85e-05	0.00691668
ENSG00000185838	89.9479	-0.842274	0.211017	-3.99151	6.57e-05	0.00691668
ENSG00000133812	2207.58	1.03279	0.259808	3.9752	7.03e-05	0.00692035
ENSG00000249309	54.5842	1.7686	0.445091	3.97357	7.08e-05	0.0069254
ENSG00000160049	376.865	-0.475146	0.119689	-3.96983	7.19e-05	0.00694955
ENSG00000230730	24.854	1.96991	0.496267	3.96947	7.2e-05	0.00694955
ENSG00000105372	5586.43	-0.952064	0.239912	-3.96839	7.24e-05	0.00694955
ENSG00000185924	19.5464	-1.56145	0.393777	-3.96532	7.33e-05	0.00699736
ENSG00000165929	1338.95	-0.952656	0.2405	-3.96114	7.46e-05	0.00707866
ENSG00000254859	66.4622	1.66454	0.420469	3.95877	7.53e-05	0.007107
ENSG00000188042	1652.94	-0.880898	0.222659	-3.95627	7.61e-05	0.0071397
ENSG00000163644	848.455	-0.747798	0.189209	-3.95224	7.74e-05	0.0071477
ENSG00000145555	754.357	1.61431	0.408754	3.94934	7.84e-05	0.0071477
ENSG00000110448	1157.82	-1.04295	0.264101	-3.94906	7.85e-05	0.0071477
ENSG00000260563	157.147	0.760208	0.192495	3.94923	7.84e-05	0.0071477
ENSG00000078596	813.177	-1.35204	0.341971	-3.95367	7.7e-05	0.0071477
ENSG00000020129	297.761	-0.698851	0.177577	-3.93548	8.3e-05	0.00717108
ENSG00000198835	60.7374	-0.848534	0.216128	-3.92608	8.63e-05	0.00717108
ENSG00000171863	2507.16	-0.833251	0.211898	-3.93232	8.41e-05	0.00717108
ENSG00000247626	199.671	-0.735641	0.187067	-3.93251	8.41e-05	0.00717108
ENSG00000114942	1431.87	-1.04972	0.267508	-3.92409	8.71e-05	0.00717108
ENSG00000174500	141.127	-1.3256	0.336684	-3.93723	8.24e-05	0.00717108
ENSG00000179299	668.625	1.5799	0.402333	3.92685	8.61e-05	0.00717108
ENSG00000168769	9506.37	0.82506	0.20998	3.92923	8.52e-05	0.00717108
ENSG00000224745	224.731	1.06002	0.26931	3.93606	8.28e-05	0.00717108
ENSG00000240527	24.6045	1.39392	0.355254	3.92373	8.72e-05	0.00717108
ENSG00000257698	44.2285	-1.08724	0.276294	-3.93509	8.32e-05	0.00717108
ENSG00000198673	466.49	0.708118	0.179916	3.93582	8.29e-05	0.00717108
ENSG00000188266	30.7057	-1.5947	0.404311	-3.94424	8.01e-05	0.00717108
ENSG00000201724	16.7077	1.50193	0.382264	3.92903	8.53e-05	0.00717108
ENSG00000125691	3021.32	-0.877383	0.223832	-3.91984	8.86e-05	0.00717108
ENSG00000108439	223.073	-0.694131	0.177025	-3.92108	8.82e-05	0.00717108
ENSG00000175354	1185.39	0.875412	0.222765	3.92976	8.5e-05	0.00717108
ENSG00000065717	66.0947	-1.32357	0.337042	-3.927	8.6e-05	0.00717108
ENSG00000105202	958.541	-0.927977	0.23613	-3.92994	8.5e-05	0.00717108
ENSG00000101444	389.227	-0.689481	0.17585	-3.92085	8.82e-05	0.00717108
ENSG00000100316	14464.4	-0.882461	0.224933	-3.92321	8.74e-05	0.00717108
ENSG00000229331	102.896	1.67167	0.425718	3.9267	8.61e-05	0.00717108
ENSG00000112655	167.362	-1.07456	0.274314	-3.91727	8.96e-05	0.00721109
ENSG00000233016	358.528	-0.709736	0.181489	-3.91064	9.21e-05	0.00737493
ENSG00000246477	138.389	0.422247	0.108117	3.90546	9.4e-05	0.00749692
ENSG00000261737	22.1125	1.21319	0.311779	3.8912	9.97e-05	0.00758075
ENSG00000163468	1221.48	-0.539981	0.138665	-3.89415	9.85e-05	0.00758075
ENSG00000122224	701.003	-1.07653	0.276921	-3.88751	0.00010128	0.00758075
ENSG00000114779	353.38	-0.571054	0.146575	-3.89598	9.78e-05	0.00758075
ENSG00000198937	122.056	-0.766562	0.197136	-3.8885	0.000100866	0.00758075
ENSG00000112667	97.5178	-1.19692	0.307859	-3.88789	0.000101121	0.00758075
ENSG00000120210	94.8614	1.09286	0.280554	3.89537	9.8e-05	0.00758075
ENSG00000138185	5940.67	1.20506	0.309758	3.89031	0.000100114	0.00758075
ENSG00000135144	265.077	-1.19177	0.306521	-3.88807	0.000101045	0.00758075
ENSG00000069966	385.127	-0.997576	0.25598	-3.89709	9.74e-05	0.00758075
ENSG00000259548	42.6581	1.29164	0.331827	3.89251	9.92e-05	0.00758075
ENSG00000089486	554.112	-0.477211	0.122386	-3.89924	9.65e-05	0.00758075
ENSG00000197457	619.686	-1.00473	0.258428	-3.88784	0.000101138	0.00758075
ENSG00000171960	84.3774	-0.784239	0.202289	-3.87683	0.000105825	0.00774007
ENSG00000096433	673.346	-0.979448	0.252716	-3.87569	0.000106321	0.00774007
ENSG00000085662	293.226	-0.791036	0.204006	-3.87752	0.000105526	0.00774007
ENSG00000172183	1738.02	-0.533306	0.137585	-3.87618	0.000106109	0.00774007
ENSG00000167515	165.377	-0.590522	0.152264	-3.87828	0.000105198	0.00774007
ENSG00000101695	529.881	-0.855471	0.220571	-3.87844	0.00010513	0.00774007
ENSG00000137462	7820.52	1.47235	0.380448	3.87003	0.000108821	0.00785037
ENSG00000140795	50.904	1.66796	0.430933	3.87058	0.000108578	0.00785037
ENSG00000159200	375.705	0.749878	0.193904	3.86727	0.000110061	0.00790407
ENSG00000231758	240.65	0.827732	0.214423	3.86027	0.000113261	0.00797268
ENSG00000146143	172.582	-0.662706	0.171614	-3.86159	0.000112649	0.00797268
ENSG00000111674	140.675	-0.974093	0.252257	-3.86152	0.000112685	0.00797268
ENSG00000100596	4255.34	0.998813	0.258532	3.8634	0.000111818	0.00797268
ENSG00000141298	16185.4	0.902691	0.233875	3.85972	0.000113517	0.00797268
ENSG00000255443	144.194	1.08909	0.282361	3.85708	0.000114751	0.00800384
ENSG00000174807	220.934	-1.21807	0.315837	-3.85662	0.000114965	0.00800384
ENSG00000203497	172.716	-0.567439	0.147198	-3.85494	0.000115759	0.00802411
ENSG00000130005	65.3523	-1.03163	0.267941	-3.85021	0.000118019	0.00814535
ENSG00000240891	287.483	-0.943491	0.245364	-3.84526	0.000120422	0.00823988
ENSG00000178904	1316.41	0.908666	0.236259	3.84607	0.00012003	0.00823988
ENSG00000005513	20.7412	-1.83572	0.477838	-3.84171	0.000122178	0.00832432
ENSG00000203867	35.578	-1.5881	0.413583	-3.83986	0.000123106	0.00835181
ENSG00000132681	20.9758	3.42269	0.891769	3.83808	0.000123998	0.0083767
ENSG00000204934	58.4682	-1.17823	0.307163	-3.83585	0.000125132	0.00841766
ENSG00000015676	1018.96	-0.471971	0.123151	-3.83245	0.000126872	0.00849881
ENSG00000068305	2811.12	0.880789	0.229961	3.83017	0.000128054	0.00853499
ENSG00000150637	1207.09	-0.798488	0.208518	-3.82935	0.000128482	0.00853499
ENSG00000048740	8954.65	0.594397	0.155321	3.8269	0.000129765	0.00858442
ENSG00000152229	1967.72	1.13246	0.296349	3.82136	0.000132717	0.00874344
ENSG00000011132	372.093	-0.581285	0.152159	-3.82025	0.000133318	0.00874687
ENSG00000223117	113.866	1.64434	0.431043	3.8148	0.000136292	0.00876172
ENSG00000038219	5629.82	0.673403	0.176395	3.81758	0.000134769	0.00876172
ENSG00000271862	73.1835	1.04128	0.272732	3.81795	0.000134568	0.00876172
ENSG00000096092	20.0831	-1.60823	0.421438	-3.81606	0.000135602	0.00876172
ENSG00000135365	4483.26	0.907779	0.23792	3.81548	0.000135918	0.00876172
ENSG00000196557	77.5191	-1.37523	0.360832	-3.81128	0.000138248	0.00885174
ENSG00000189337	417.297	1.18154	0.310314	3.80756	0.000140346	0.00885328
ENSG00000201044	15.3625	1.52766	0.400984	3.80979	0.000139087	0.00885328
ENSG00000269609	222.827	-0.679311	0.178336	-3.80916	0.000139437	0.00885328
ENSG00000105255	25.7007	-1.53971	0.404411	-3.8073	0.000140493	0.00885328
ENSG00000164284	294.636	-0.712026	0.187188	-3.80379	0.000142498	0.00890681
ENSG00000133818	204.741	-0.920534	0.241944	-3.80474	0.000141952	0.00890681
ENSG00000126653	358.506	0.532066	0.139911	3.80289	0.000143018	0.00890681
ENSG00000135960	110.092	-0.983916	0.258937	-3.79982	0.000144799	0.00896952
ENSG00000149582	63.3575	-1.00976	0.265779	-3.79922	0.000145151	0.00896952
ENSG00000117602	1693.79	-0.90119	0.237521	-3.79415	0.000148149	0.00911948
ENSG00000143947	3939.48	-0.892203	0.235266	-3.79231	0.000149253	0.00915208
ENSG00000075151	2316.64	0.807089	0.213264	3.78446	0.00015404	0.00923256
ENSG00000143891	106.971	-0.679119	0.179342	-3.78673	0.000152645	0.00923256
ENSG00000253043	29.1396	0.982453	0.259475	3.78632	0.000152896	0.00923256
ENSG00000258511	21.7213	-1.57963	0.417376	-3.78466	0.000153919	0.00923256
ENSG00000228817	168.035	1.31444	0.346942	3.78865	0.000151471	0.00923256
ENSG00000168939	200.438	0.931575	0.24592	3.78813	0.000151787	0.00923256
ENSG00000177272	747.197	-1.07549	0.284645	-3.77835	0.000157868	0.00930778
ENSG00000196083	5469.48	1.71837	0.454887	3.77757	0.000158364	0.00930778
ENSG00000145425	3029.5	-0.928493	0.245611	-3.78034	0.000156613	0.00930778
ENSG00000164867	53.5633	-1.20326	0.31824	-3.78099	0.000156207	0.00930778
ENSG00000121671	559.78	-0.358232	0.0948484	-3.77689	0.000158798	0.00930778
ENSG00000177732	254.162	-0.784425	0.207577	-3.77895	0.000157488	0.00930778
ENSG00000005302	4346.8	0.851435	0.225637	3.77348	0.000160987	0.00940151
ENSG00000200648	30.0211	1.56712	0.415687	3.76996	0.000163271	0.00950012
ENSG00000115484	962.833	-0.739704	0.196521	-3.764	0.000167217	0.00962435
ENSG00000124766	479.39	-1.09325	0.290416	-3.76442	0.000166934	0.00962435
ENSG00000140563	10002.6	1.43032	0.379855	3.76545	0.000166253	0.00962435
ENSG00000172340	487.119	-0.626091	0.166954	-3.75007	0.000176782	0.00989328
ENSG00000169855	171.037	-1.19028	0.317575	-3.74804	0.000178224	0.00989328
ENSG00000236609	68.7242	-1.17804	0.314331	-3.74775	0.000178427	0.00989328
ENSG00000106628	263.16	-0.876321	0.233809	-3.74802	0.000178235	0.00989328
ENSG00000254420	34.693	1.71869	0.458523	3.74832	0.000178024	0.00989328
ENSG00000258365	113.79	1.05845	0.282034	3.75292	0.000174788	0.00989328
ENSG00000136169	478.834	-0.579673	0.154677	-3.74763	0.000178517	0.00989328
ENSG00000128918	300.767	1.1508	0.306536	3.75422	0.00017388	0.00989328
ENSG00000103253	98.0198	-1.01868	0.271625	-3.75032	0.000176608	0.00989328
ENSG00000178297	508.956	-1.91519	0.511079	-3.74735	0.000178716	0.00989328
ENSG00000171574	55.9239	-0.802627	0.214073	-3.74931	0.000177321	0.00989328
ENSG00000254653	120.586	1.13408	0.30301	3.74271	0.000182043	0.0100426
ENSG00000162894	1939.76	-0.900074	0.240692	-3.73953	0.000184367	0.0100663
ENSG00000145819	9601.66	1.16526	0.311546	3.74025	0.00018384	0.0100663
ENSG00000272037	69.8671	0.962332	0.257278	3.74044	0.000183701	0.0100663
ENSG00000172673	884.805	-0.903541	0.241797	-3.73678	0.000186391	0.0101076
ENSG00000146574	216.856	0.748162	0.200173	3.73758	0.000185803	0.0101076
ENSG00000144712	43.0473	-0.954489	0.255576	-3.73466	0.00018797	0.0101587
ENSG00000111490	163.226	1.22874	0.329413	3.73009	0.000191411	0.0103097
ENSG00000232542	36.7547	1.00176	0.268711	3.72802	0.000192989	0.0103249
ENSG00000256325	28.9621	0.935804	0.25101	3.72815	0.000192889	0.0103249
ENSG00000116704	498.688	-0.514301	0.138098	-3.72419	0.000195945	0.0103673
ENSG00000158869	4371.99	1.23678	0.332273	3.72217	0.000197515	0.0103673
ENSG00000116106	351.389	-1.12904	0.303345	-3.72196	0.000197683	0.0103673
ENSG00000157150	8.3816	3.25529	0.873819	3.72536	0.000195033	0.0103673
ENSG00000172167	146.786	-0.637843	0.171346	-3.72255	0.000197222	0.0103673
ENSG00000260507	78.9565	1.32959	0.357199	3.72225	0.000197453	0.0103673
ENSG00000196700	462.666	-0.737595	0.198228	-3.72093	0.000198489	0.0103754
ENSG00000163625	12076.6	1.39085	0.373952	3.71933	0.000199754	0.0103921
ENSG00000177112	166.684	1.65526	0.445194	3.71805	0.000200764	0.0103921
ENSG00000211778	29.1845	-1.37937	0.370947	-3.71851	0.000200401	0.0103921
ENSG00000135090	1991.62	0.36313	0.0976926	3.71707	0.000201549	0.010399
ENSG00000121060	8870.66	1.15436	0.31063	3.71618	0.000202255	0.0104018
ENSG00000100697	5604.86	0.890105	0.23989	3.71048	0.00020687	0.0106049
ENSG00000156521	391.894	-0.708051	0.190885	-3.70931	0.000207827	0.0106198
ENSG00000141378	339.726	0.536389	0.144684	3.7073	0.000209478	0.0106396
ENSG00000183765	163.783	-0.7059	0.190412	-3.70722	0.000209548	0.0106396
ENSG00000122432	207.269	0.824322	0.223034	3.69595	0.000219063	0.0108674
ENSG00000173559	13242.6	1.16926	0.316346	3.69616	0.000218889	0.0108674
ENSG00000169047	183.549	-1.0376	0.280536	-3.69864	0.000216758	0.0108674
ENSG00000114767	110.687	-0.818531	0.221533	-3.69486	0.00022001	0.0108674
ENSG00000250950	59.4042	1.21007	0.327375	3.69629	0.000218772	0.0108674
ENSG00000133597	173.83	-0.68875	0.186161	-3.69975	0.000215814	0.0108674
ENSG00000211772	1699.03	-0.967059	0.261472	-3.69852	0.000216859	0.0108674
ENSG00000254263	153.674	1.00109	0.270711	3.69802	0.000217284	0.0108674
ENSG00000123159	182.661	-0.985135	0.266637	-3.69467	0.000220171	0.0108674
ENSG00000151116	264.425	0.563611	0.152745	3.68989	0.000224352	0.0109919
ENSG00000198851	1777.37	-0.943276	0.255778	-3.68787	0.00022614	0.0109919
ENSG00000260807	79.0339	-1.43783	0.389582	-3.69069	0.000223644	0.0109919
ENSG00000267385	111.167	1.89668	0.514242	3.6883	0.000225757	0.0109919
ENSG00000160284	65.5853	-0.874067	0.23698	-3.68836	0.000225701	0.0109919
ENSG00000138439	993.828	-0.889579	0.241379	-3.6854	0.000228343	0.0109984
ENSG00000111913	26137.4	0.793765	0.215377	3.68546	0.000228286	0.0109984
ENSG00000211728	26.9246	-1.07274	0.29098	-3.68663	0.000227239	0.0109984
ENSG00000272914	87.6305	1.45218	0.394622	3.67992	0.000233305	0.0112036
ENSG00000188641	4452.35	0.805729	0.219293	3.67421	0.000238586	0.011206
ENSG00000198363	3396.49	1.43803	0.39143	3.67379	0.000238979	0.011206
ENSG00000228352	36.0252	0.886801	0.241345	3.67441	0.0002384	0.011206
ENSG00000107485	249.84	-0.878914	0.238935	-3.67847	0.00023464	0.011206
ENSG00000135426	1248.91	-0.860847	0.234309	-3.67398	0.000238797	0.011206
ENSG00000258428	40.356	1.14658	0.31178	3.67751	0.000235518	0.011206
ENSG00000185252	138.209	-0.940937	0.25606	-3.67467	0.000238153	0.011206
ENSG00000126970	68.62	-0.909381	0.247478	-3.67459	0.000238236	0.011206
ENSG00000136717	1090.47	-0.854118	0.233087	-3.66438	0.000247941	0.0115922
ENSG00000148303	9078.8	-0.730467	0.199433	-3.66272	0.000249549	0.0115993
ENSG00000260260	58.3784	-0.865747	0.236331	-3.66328	0.000249006	0.0115993
ENSG00000204634	1973.16	1.52453	0.41642	3.66103	0.000251204	0.0116423
ENSG00000112983	932.237	0.460992	0.125948	3.66016	0.000252054	0.0116478
ENSG00000250608	103.386	1.43309	0.391879	3.65698	0.000255206	0.0117594
ENSG00000141293	430.885	-0.859618	0.235126	-3.65599	0.00025619	0.0117707
ENSG00000132481	36.8421	-1.05139	0.287673	-3.6548	0.000257385	0.0117916
ENSG00000126756	303.848	-0.505137	0.138266	-3.65337	0.000258824	0.0118236
ENSG00000117758	703.082	0.637034	0.174557	3.64943	0.000262825	0.0119721
ENSG00000182118	148.445	1.66814	0.457298	3.64781	0.00026448	0.0120131
ENSG00000175792	333.735	-0.594228	0.16299	-3.64579	0.000266573	0.0120738
ENSG00000162572	39.668	-1.32555	0.364908	-3.63255	0.000280634	0.0122579
ENSG00000118217	2877.96	0.904865	0.248633	3.63936	0.000273317	0.0122579
ENSG00000132170	99.1563	1.90857	0.524931	3.63585	0.000277061	0.0122579
ENSG00000186470	1067.45	-0.839537	0.231045	-3.63366	0.000279434	0.0122579
ENSG00000253194	60.4346	1.21413	0.333764	3.63769	0.000275089	0.0122579
ENSG00000227170	65.4115	1.70608	0.468984	3.63783	0.000274943	0.0122579
ENSG00000014164	1443.47	0.867332	0.238518	3.63633	0.000276549	0.0122579
ENSG00000185875	58.3643	-1.03098	0.283681	-3.63432	0.000278719	0.0122579
ENSG00000132254	278.837	-0.532331	0.146208	-3.6409	0.000271686	0.0122579
ENSG00000105516	342.693	-0.717077	0.197376	-3.63306	0.000280078	0.0122579
ENSG00000128394	256.545	-0.444402	0.122288	-3.63405	0.000279002	0.0122579
ENSG00000167074	61.7817	-0.814961	0.223866	-3.6404	0.000272212	0.0122579
ENSG00000078589	294.909	-1.32616	0.364682	-3.63649	0.000276376	0.0122579
ENSG00000205786	157.997	1.98254	0.546051	3.63069	0.000282667	0.0122795
ENSG00000147138	511.086	-0.96712	0.266339	-3.63115	0.000282156	0.0122795
ENSG00000132781	163.548	-0.601306	0.165841	-3.62581	0.000288061	0.012283
ENSG00000244675	32.2453	1.67137	0.460912	3.62622	0.000287598	0.012283
ENSG00000167106	2898.97	-0.971267	0.267647	-3.62891	0.000284623	0.012283
ENSG00000180817	368.875	-1.02102	0.281609	-3.62568	0.000288202	0.012283
ENSG00000184613	759.294	-1.14308	0.315168	-3.62689	0.000286852	0.012283
ENSG00000132932	39.9934	-1.23001	0.338874	-3.6297	0.000283754	0.012283
ENSG00000233493	30.4702	-1.14371	0.315475	-3.62536	0.000288556	0.012283
ENSG00000213923	249.565	-0.66786	0.184235	-3.62504	0.000288911	0.012283
ENSG00000225783	1228.3	1.14767	0.316782	3.62291	0.000291304	0.0123517
ENSG00000272501	643.37	0.898522	0.248136	3.62109	0.000293363	0.0124061
ENSG00000112394	323.854	-1.29287	0.357257	-3.61888	0.00029588	0.0124465
ENSG00000166261	191.494	-0.51529	0.142362	-3.61956	0.000295103	0.0124465
ENSG00000229162	32.3469	-1.37992	0.382111	-3.6113	0.000304669	0.0126959
ENSG00000155158	611.536	-0.757038	0.209587	-3.61205	0.00030379	0.0126959
ENSG00000244482	3088.58	1.01811	0.281946	3.61102	0.000304996	0.0126959
ENSG00000160185	475.682	-1.11977	0.30994	-3.61286	0.000302842	0.0126959
ENSG00000228028	24.0566	1.29406	0.358432	3.61032	0.000305815	0.0126969
ENSG00000257277	134.984	0.869108	0.240907	3.60764	0.000308992	0.0127651
ENSG00000233058	91.2809	1.33117	0.368991	3.60759	0.00030906	0.0127651
ENSG00000156052	4094.78	0.765283	0.212254	3.6055	0.000311548	0.0128016
ENSG00000182173	261.779	-0.785675	0.217906	-3.60556	0.000311476	0.0128016
ENSG00000132405	3427.87	1.04553	0.290048	3.60467	0.000312548	0.0128096
ENSG00000088833	1686.28	0.687715	0.19088	3.60286	0.000314733	0.0128661
ENSG00000137078	297.077	-1.0979	0.305247	-3.59676	0.000322207	0.0130711
ENSG00000126217	163.075	-1.03803	0.288568	-3.59716	0.000321713	0.0130711
ENSG00000211777	35.7338	-1.55426	0.431972	-3.59806	0.000320603	0.0130711
ENSG00000097033	4424.28	0.897312	0.249687	3.59375	0.000325954	0.013123
ENSG00000198860	262.995	-0.649232	0.180619	-3.59448	0.000325045	0.013123
ENSG00000133706	1018.81	-0.592888	0.164966	-3.594	0.000325638	0.013123
ENSG00000163191	5890.14	1.05796	0.29453	3.59203	0.000328116	0.0131767
ENSG00000189077	951.386	1.13723	0.316815	3.58957	0.000331228	0.0132682
ENSG00000215475	24.191	-2.09066	0.582641	-3.58824	0.000332916	0.0133025
ENSG00000171103	99.9235	-0.774558	0.216025	-3.5855	0.000336437	0.0133204
ENSG00000163412	2923.26	0.903924	0.252226	3.58379	0.000338647	0.0133204
ENSG00000182700	79.6476	-0.732822	0.204407	-3.58511	0.00033693	0.0133204
ENSG00000234263	71.2123	1.12599	0.314056	3.58531	0.000336677	0.0133204
ENSG00000070061	642.633	-0.375748	0.104877	-3.58276	0.00033998	0.0133204
ENSG00000247774	809.952	-0.838007	0.23387	-3.58321	0.000339396	0.0133204
ENSG00000141040	78.1669	-0.829438	0.231364	-3.585	0.000337081	0.0133204
ENSG00000170471	2355.55	0.28135	0.0785333	3.58256	0.000340244	0.0133204
ENSG00000100330	1422.84	0.56992	0.159103	3.58207	0.000340885	0.0133204
ENSG00000138795	3208.52	-0.885671	0.247424	-3.57957	0.000344164	0.0133504
ENSG00000134046	1236.35	0.572222	0.159812	3.58059	0.00034282	0.0133504
ENSG00000101842	62.4067	-1.35803	0.379383	-3.57959	0.000344134	0.0133504
ENSG00000197712	55.7064	1.04615	0.292364	3.57825	0.000345899	0.0133511
ENSG00000119946	17.1541	-1.7431	0.487177	-3.57797	0.000346272	0.0133511
ENSG00000090975	743.646	-0.781882	0.218546	-3.57765	0.000346695	0.0133511
ENSG00000257221	101.489	0.671538	0.187846	3.57493	0.000350315	0.0134257
ENSG00000248476	142.816	1.19217	0.333459	3.57517	0.00035	0.0134257
ENSG00000163806	88.9811	1.06182	0.297146	3.5734	0.000352376	0.0134722
ENSG00000139193	276.088	-1.0875	0.304479	-3.57166	0.00035472	0.0135294
ENSG00000153250	4115.65	0.824328	0.230923	3.5697	0.000357387	0.0135513
ENSG00000185201	18376	1.04348	0.292328	3.56954	0.000357603	0.0135513
ENSG00000172663	354.583	-0.501586	0.140525	-3.56937	0.000357844	0.0135513
ENSG00000198755	4403.61	-0.854084	0.239388	-3.56778	0.000360017	0.0135692
ENSG00000108578	312.333	-0.661709	0.18546	-3.56794	0.000359799	0.0135692
ENSG00000215788	720.683	-1.05949	0.297194	-3.56498	0.00036389	0.0136765
ENSG00000270120	68.3678	1.33164	0.373587	3.56448	0.00036458	0.0136765
ENSG00000231310	37.8294	0.850868	0.238811	3.56294	0.000366719	0.0136923
ENSG00000107833	107.789	-0.89142	0.250177	-3.56316	0.00036642	0.0136923
ENSG00000182534	175.405	1.52839	0.429205	3.56097	0.000369482	0.0137632
ENSG00000183155	283.637	0.485319	0.136364	3.559	0.000372268	0.0137705
ENSG00000136942	1954.23	-0.849546	0.238685	-3.55928	0.000371871	0.0137705
ENSG00000091157	1012.97	-0.296705	0.083361	-3.55928	0.000371872	0.0137705
ENSG00000105810	1815.26	-0.687745	0.193275	-3.55837	0.000373164	0.0137716
ENSG00000233431	85.1176	1.5269	0.429459	3.5554	0.000377406	0.0138197
ENSG00000186522	32.0413	1.18799	0.334047	3.55634	0.000376055	0.0138197
ENSG00000197894	566.237	-0.637049	0.179227	-3.55443	0.0003788	0.0138197
ENSG00000215244	1028.94	1.75887	0.494778	3.55488	0.000378155	0.0138197
ENSG00000170113	154.888	-0.716853	0.20158	-3.55618	0.000376287	0.0138197
ENSG00000137070	372.578	-1.03909	0.2926	-3.55123	0.000383435	0.0139569
ENSG00000158089	485.078	1.79878	0.506864	3.54884	0.000386935	0.0140146
ENSG00000224707	53.5508	1.07754	0.303674	3.54835	0.000387657	0.0140146
ENSG00000152465	329.141	-0.768413	0.21649	-3.54941	0.000386095	0.0140146
ENSG00000261229	61.3343	1.09629	0.309195	3.54562	0.00039169	0.0141283
ENSG00000225792	41.1167	1.15468	0.325933	3.54269	0.000396066	0.0141613
ENSG00000159753	766.71	-0.944101	0.266452	-3.54324	0.000395247	0.0141613
ENSG00000073536	210.986	-0.808412	0.228234	-3.54204	0.000397047	0.0141613
ENSG00000070526	92.863	-1.06747	0.301195	-3.54411	0.000393938	0.0141613
ENSG00000060069	3263.16	0.977277	0.275873	3.54249	0.000396366	0.0141613
ENSG00000176049	49.3483	-1.06405	0.300728	-3.53826	0.000402775	0.0143336
ENSG00000146374	13.7008	2.2219	0.62853	3.53508	0.000407655	0.0144655
ENSG00000187037	1197.28	1.13156	0.320134	3.53466	0.000408297	0.0144655
ENSG00000204219	81.9262	-1.05041	0.297484	-3.53097	0.000414033	0.0145508
ENSG00000172667	909.714	-0.563109	0.159557	-3.5292	0.000416813	0.0145508
ENSG00000106049	149.14	-0.634616	0.179828	-3.52901	0.000417118	0.0145508
ENSG00000089009	4012.23	-0.629861	0.178428	-3.53005	0.000415477	0.0145508
ENSG00000172915	141.367	-0.802596	0.227343	-3.53034	0.000415028	0.0145508
ENSG00000211792	25.8458	-1.21035	0.34308	-3.52791	0.00041886	0.0145508
ENSG00000267563	42.2675	1.37069	0.388045	3.53229	0.000411977	0.0145508
ENSG00000105447	301.025	-0.636662	0.180466	-3.52787	0.000418918	0.0145508
ENSG00000133265	164.242	-0.725924	0.205753	-3.52812	0.000418515	0.0145508
ENSG00000136044	1668.61	0.514948	0.145991	3.52726	0.000419879	0.0145525
ENSG00000197442	2295.46	0.810419	0.229844	3.52595	0.000421961	0.0145929
ENSG00000214022	955.288	-0.589347	0.167231	-3.52415	0.000424843	0.0146291
ENSG00000101298	158.077	-1.04178	0.295592	-3.52439	0.000424459	0.0146291
ENSG00000168672	125.2	-1.00377	0.284897	-3.52326	0.000426265	0.0146464
ENSG00000198885	53.7273	-0.77729	0.220772	-3.52079	0.000430268	0.0147522
ENSG00000232377	18.4871	1.64514	0.467564	3.51854	0.000433926	0.0148139
ENSG00000105352	1782.16	1.01964	0.289779	3.51869	0.00043368	0.0148139
ENSG00000120942	418.916	-0.512492	0.145804	-3.51493	0.000439863	0.0148527
ENSG00000186854	940.491	-1.14685	0.326182	-3.51599	0.000438113	0.0148527
ENSG00000113749	6428.54	1.17177	0.333469	3.5139	0.000441585	0.0148527
ENSG00000257354	174.139	0.656307	0.18672	3.51493	0.00043987	0.0148527
ENSG00000222179	25.8469	1.27391	0.362492	3.51432	0.000440885	0.0148527
ENSG00000160256	136.183	-0.562625	0.160058	-3.51514	0.000439521	0.0148527
ENSG00000149970	228.706	-0.760128	0.216313	-3.51402	0.000441374	0.0148527
ENSG00000128185	163.928	-0.713219	0.203108	-3.51153	0.000445532	0.0149225
ENSG00000160219	995.536	0.756416	0.215403	3.51164	0.000445355	0.0149225
ENSG00000255733	51.7827	-1.16873	0.332929	-3.51044	0.000447358	0.0149523
ENSG00000189164	99.0024	-0.746831	0.212792	-3.50968	0.000448642	0.0149638
ENSG00000154930	902.387	-0.695437	0.19819	-3.50895	0.000449878	0.0149737
ENSG00000183813	180.806	-1.24976	0.356265	-3.50795	0.00045158	0.0149991
ENSG00000170088	278.047	0.534528	0.15257	3.50348	0.000459214	0.0151475
ENSG00000173114	735.311	-1.20605	0.344334	-3.50257	0.000460801	0.0151475
ENSG00000149115	158.118	-0.802399	0.229084	-3.50264	0.000460663	0.0151475
ENSG00000179841	208.907	-0.927053	0.264611	-3.50346	0.000459263	0.0151475
ENSG00000125520	452.876	-0.496587	0.141727	-3.50384	0.000458604	0.0151475
ENSG00000054523	5539	1.27998	0.365707	3.50001	0.000465234	0.0151867
ENSG00000254615	22.1077	-1.48877	0.425401	-3.49969	0.000465804	0.0151867
ENSG00000196405	4505.04	-0.883436	0.252323	-3.50121	0.000463147	0.0151867
ENSG00000172575	1419	-0.892934	0.255108	-3.50023	0.000464865	0.0151867
ENSG00000127418	87.9859	-0.839627	0.239969	-3.4989	0.000467186	0.0151873
ENSG00000164949	4.93728	-4.69126	1.3409	-3.49859	0.000467727	0.0151873
ENSG00000005022	1305.54	-0.722634	0.2066	-3.49775	0.000469209	0.0152045
ENSG00000160785	2129.71	0.853534	0.244218	3.49497	0.00047411	0.0153321
ENSG00000232956	200.142	-0.694943	0.198879	-3.4943	0.000475304	0.0153366
ENSG00000104375	417.266	1.03446	0.296084	3.49381	0.000476173	0.0153366
ENSG00000171055	552.272	0.521663	0.149424	3.49115	0.000480946	0.0153779
ENSG00000164850	137.277	1.45196	0.415787	3.49209	0.000479264	0.0153779
ENSG00000089220	371.161	-0.751695	0.215327	-3.49095	0.000481313	0.0153779
ENSG00000168404	1995.13	0.93844	0.268801	3.4912	0.000480851	0.0153779
ENSG00000244682	404.577	1.63768	0.469231	3.49013	0.000482787	0.0153925
ENSG00000169740	81.0355	-0.885353	0.253749	-3.48909	0.000484665	0.0153925
ENSG00000207455	29.872	1.04871	0.300532	3.48953	0.00048387	0.0153925
ENSG00000163694	5264.93	1.35997	0.390022	3.4869	0.000488646	0.0154486
ENSG00000096060	11260.7	1.61526	0.463286	3.48653	0.000489338	0.0154486
ENSG00000141456	447.64	-0.537968	0.154296	-3.48659	0.000489222	0.0154486
ENSG00000204371	403.049	-0.661306	0.189814	-3.48397	0.000494037	0.0155661
ENSG00000185361	295.652	-0.615208	0.176655	-3.48254	0.000496679	0.0156185
ENSG00000228686	126.367	0.851521	0.244631	3.48083	0.000499855	0.0156581
ENSG00000082996	2308.85	0.812211	0.233342	3.48077	0.000499968	0.0156581
ENSG00000013725	1422.05	-1.00043	0.287458	-3.48028	0.000500885	0.0156581
ENSG00000133961	5703.71	0.931162	0.267714	3.47819	0.000504812	0.0157499
ENSG00000181754	352.841	-0.916852	0.263671	-3.47726	0.000506565	0.0157738
ENSG00000132600	420.509	-0.727855	0.209417	-3.47562	0.000509668	0.0158395
ENSG00000261971	4234.73	1.31635	0.378924	3.47391	0.000512933	0.0158864
ENSG00000173698	74.4764	1.2044	0.34671	3.47379	0.000513171	0.0158864
ENSG00000095906	360.764	-0.539178	0.155257	-3.4728	0.000515051	0.0159137
ENSG00000108773	341.247	-0.846415	0.243794	-3.47185	0.000516879	0.0159393
ENSG00000065135	5269.97	0.559985	0.161738	3.46229	0.000535592	0.0160322
ENSG00000075884	3382.15	0.621142	0.179335	3.46359	0.000533028	0.0160322
ENSG00000238057	94.6165	1.15028	0.332106	3.46359	0.000533022	0.0160322
ENSG00000174748	5837.32	-0.718919	0.207308	-3.46788	0.000524584	0.0160322
ENSG00000070087	93.0685	0.886728	0.256124	3.4621	0.000535982	0.0160322
ENSG00000163882	191.968	-0.526034	0.151849	-3.46419	0.000531833	0.0160322
ENSG00000186468	2488.22	-0.919268	0.265075	-3.46795	0.000524439	0.0160322
ENSG00000169567	601.845	-0.732756	0.211392	-3.46634	0.0005276	0.0160322
ENSG00000118492	49.7797	1.96374	0.566268	3.46787	0.000524601	0.0160322
ENSG00000147459	7551.08	1.12656	0.324739	3.46912	0.000522163	0.0160322
ENSG00000168569	138.932	-0.55641	0.160599	-3.4646	0.000531028	0.0160322
ENSG00000065361	19.4018	-1.31521	0.379656	-3.46421	0.000531789	0.0160322
ENSG00000130787	765.823	-0.736712	0.212755	-3.46272	0.000534739	0.0160322
ENSG00000157450	1643.3	0.514472	0.148518	3.46404	0.00053213	0.0160322
ENSG00000261596	370.514	1.1223	0.323729	3.4668	0.000526697	0.0160322
ENSG00000271109	53.8247	-1.15531	0.333657	-3.46258	0.000535026	0.0160322
ENSG00000238246	28.389	1.27564	0.368612	3.46066	0.000538844	0.0160876
ENSG00000151500	196.981	-0.559259	0.16169	-3.45883	0.000542517	0.0161369
ENSG00000170175	102.731	-0.784093	0.226689	-3.4589	0.000542392	0.0161369
ENSG00000115257	32.896	-1.35563	0.392061	-3.4577	0.000544814	0.016175
ENSG00000117868	2648.7	-0.43829	0.126798	-3.45659	0.000547059	0.0161901
ENSG00000100147	138.369	-0.602234	0.174235	-3.45644	0.000547354	0.0161901
ENSG00000181322	83.4057	0.576322	0.166849	3.45415	0.000552024	0.0162878
ENSG00000070269	1324.26	0.85438	0.247372	3.45382	0.000552701	0.0162878
ENSG00000071575	1088.04	-0.860201	0.249224	-3.45152	0.000557434	0.016397
ENSG00000152147	77.7561	-0.750427	0.217548	-3.44948	0.000561673	0.0164584
ENSG00000170846	235.776	-0.762984	0.221189	-3.44946	0.000561714	0.0164584
ENSG00000233214	58.3143	1.69259	0.490746	3.44902	0.00056262	0.0164584
ENSG00000120910	325.064	-0.654532	0.18982	-3.44818	0.000564387	0.0164799
ENSG00000205978	16.3824	-1.12382	0.326235	-3.44482	0.000571444	0.0166442
ENSG00000063177	5949.61	-0.747236	0.216936	-3.44451	0.000572102	0.0166442
ENSG00000122406	4806.12	-0.771867	0.224146	-3.44359	0.00057405	0.0166704
ENSG00000116649	262.095	-0.709352	0.206057	-3.4425	0.000576353	0.0166766
ENSG00000146856	61.7635	-0.720559	0.209284	-3.44297	0.000575367	0.0166766
ENSG00000011638	91.9685	-0.767117	0.222893	-3.44163	0.000578213	0.016683
ENSG00000160208	771.055	-0.668865	0.194371	-3.44117	0.000579202	0.016683
ENSG00000273311	233.675	0.622034	0.180775	3.44093	0.000579712	0.016683
ENSG00000196511	667.028	0.958839	0.279135	3.43503	0.000592481	0.0169891
ENSG00000101400	55.5957	-1.02392	0.29808	-3.43507	0.000592403	0.0169891
ENSG00000235777	175.988	0.921989	0.268749	3.43067	0.000602098	0.0170137
ENSG00000187554	1895.5	1.28212	0.373643	3.4314	0.000600468	0.0170137
ENSG00000197763	47.9868	-0.811113	0.236455	-3.43031	0.000602895	0.0170137
ENSG00000109762	202.52	-0.980695	0.285912	-3.43005	0.000603461	0.0170137
ENSG00000254988	33.1031	1.2285	0.358056	3.43104	0.000601262	0.0170137
ENSG00000111537	11.6406	-1.75168	0.510724	-3.42981	0.000604013	0.0170137
ENSG00000127152	2815.75	-0.895889	0.261188	-3.43005	0.000603459	0.0170137
ENSG00000264304	303.106	1.18622	0.34545	3.43383	0.000595114	0.0170137
ENSG00000089012	336.771	-0.972414	0.283405	-3.43118	0.000600951	0.0170137
ENSG00000180509	1067.22	1.22718	0.357787	3.42991	0.000603781	0.0170137
ENSG00000228079	21.7056	1.30655	0.381288	3.42668	0.000611018	0.0171203
ENSG00000091409	2167.24	-0.713064	0.20808	-3.42688	0.000610559	0.0171203
ENSG00000130520	466.648	-0.636463	0.185706	-3.42726	0.000609708	0.0171203
ENSG00000087157	6462.36	1.10991	0.323974	3.42593	0.000612701	0.0171373
ENSG00000198298	50.882	-0.921166	0.269161	-3.42236	0.00062081	0.0173127
ENSG00000270344	282.686	0.815375	0.23826	3.42221	0.000621143	0.0173127
ENSG00000180096	987.263	-0.750353	0.219393	-3.42013	0.000625904	0.017415
ENSG00000200974	20.7411	1.53808	0.449876	3.4189	0.000628751	0.0174291
ENSG00000261451	229.756	0.854468	0.249955	3.41849	0.000629692	0.0174291
ENSG00000005206	601.306	-0.603218	0.176415	-3.41932	0.000627777	0.0174291
ENSG00000167780	12.4975	-2.16872	0.634754	-3.41663	0.00063401	0.0174807
ENSG00000188559	5488.9	1.10249	0.322718	3.41627	0.000634846	0.0174807
ENSG00000124181	1973.45	-0.900684	0.26364	-3.41634	0.000634693	0.0174807
ENSG00000157870	239.525	-0.81169	0.237848	-3.41265	0.000643355	0.0175484
ENSG00000126705	467.726	-0.71693	0.210067	-3.41286	0.00064285	0.0175484
ENSG00000058799	682.016	0.766752	0.224726	3.41195	0.000645009	0.0175484
ENSG00000121964	974.165	0.896255	0.262616	3.4128	0.000642989	0.0175484
ENSG00000254340	68.8301	1.23238	0.360927	3.41448	0.000639044	0.0175484
ENSG00000109971	5931.33	-1.11107	0.325603	-3.41235	0.000644045	0.0175484
ENSG00000169118	639.793	0.342265	0.100264	3.41365	0.00064099	0.0175484
ENSG00000167112	188.251	-0.683971	0.20059	-3.4098	0.000650097	0.0176518
ENSG00000166147	509.002	1.99695	0.585752	3.4092	0.000651534	0.0176518
ENSG00000177410	601.97	0.705476	0.206948	3.40895	0.000652129	0.0176518
ENSG00000196954	3079.44	0.914273	0.26829	3.40778	0.000654939	0.0176978
ENSG00000211750	16.4096	-1.55641	0.456828	-3.40698	0.000656848	0.0177193
ENSG00000111344	19.2478	-2.03094	0.596359	-3.40557	0.000660263	0.0177814
ENSG00000165512	174.853	-0.832089	0.244416	-3.4044	0.000663097	0.0178276
ENSG00000143772	2905.24	-0.633447	0.186144	-3.403	0.000666513	0.0178592
ENSG00000105486	406.64	-0.635769	0.186824	-3.40304	0.000666398	0.0178592
ENSG00000254865	70.9753	1.08392	0.318721	3.40084	0.0006718	0.0179707
ENSG00000101457	783.442	0.666611	0.196044	3.40031	0.000673106	0.0179754
ENSG00000232869	47.4053	-1.0217	0.300607	-3.39878	0.000676863	0.0180003
ENSG00000258044	89.9584	0.757357	0.222847	3.39856	0.000677426	0.0180003
ENSG00000211782	12.96	-1.70039	0.500303	-3.39873	0.000677002	0.0180003
ENSG00000154153	419.745	-0.887459	0.261229	-3.39724	0.000680689	0.0180269
ENSG00000079215	460.145	2.53415	0.745938	3.39727	0.000680612	0.0180269
ENSG00000135220	5.67489	3.94534	1.16167	3.39627	0.000683106	0.0180575
ENSG00000164023	500.158	1.13946	0.335583	3.39547	0.000685117	0.0180575
ENSG00000108561	525.713	-0.76655	0.22576	-3.39542	0.000685242	0.0180575
ENSG00000134698	6147.29	0.933658	0.275086	3.39406	0.000688656	0.0181176
ENSG00000160654	1111.61	-1.0155	0.29942	-3.39157	0.000694937	0.0182527
ENSG00000166126	33.1536	-1.21722	0.358987	-3.3907	0.000697147	0.0182602
ENSG00000161996	148.375	-1.02389	0.301983	-3.39055	0.000697515	0.0182602
ENSG00000215021	1027.57	-0.489404	0.144391	-3.38943	0.000700392	0.0183055
ENSG00000211751	933.147	-1.0754	0.317501	-3.38708	0.000706415	0.0183128
ENSG00000166313	440.718	-0.82091	0.242263	-3.3885	0.000702749	0.0183128
ENSG00000149273	11402	-0.803491	0.237211	-3.38725	0.000705978	0.0183128
ENSG00000176222	20.5805	-1.33079	0.392829	-3.38771	0.00070478	0.0183128
ENSG00000130703	2433.57	0.567184	0.167422	3.38775	0.000704675	0.0183128
ENSG00000266970	50.5414	1.66115	0.490519	3.38651	0.000707876	0.0183209
ENSG00000070614	2018.79	0.883115	0.260919	3.38463	0.000712735	0.0184167
ENSG00000084072	328.659	-0.769734	0.227501	-3.38344	0.000715848	0.0184346
ENSG00000162694	56.267	-1.13209	0.334604	-3.38338	0.000715993	0.0184346
ENSG00000238829	83.6995	0.893083	0.264186	3.38051	0.000723521	0.0184346
ENSG00000178035	794.793	-0.762282	0.225666	-3.37793	0.000730346	0.0184346
ENSG00000252503	33.0275	0.908557	0.268991	3.37765	0.000731074	0.0184346
ENSG00000182952	547.737	-0.566509	0.167744	-3.37723	0.000732198	0.0184346
ENSG00000085511	471.514	-0.4983	0.147417	-3.38021	0.000724314	0.0184346
ENSG00000257218	306.345	-0.31836	0.0941091	-3.38289	0.00071728	0.0184346
ENSG00000140474	403.336	-0.603352	0.17839	-3.38221	0.000719053	0.0184346
ENSG00000154016	84.581	-1.14874	0.340066	-3.37799	0.000730171	0.0184346
ENSG00000174917	130.073	-0.722156	0.213669	-3.37979	0.000725411	0.0184346
ENSG00000011478	68.4268	-0.784401	0.232021	-3.38073	0.000722925	0.0184346
ENSG00000105552	139.45	-0.612946	0.18149	-3.37729	0.000732033	0.0184346
ENSG00000233236	24.5364	-4.28385	1.26727	-3.38039	0.000723828	0.0184346
ENSG00000242247	984.742	0.768932	0.227515	3.3797	0.000725661	0.0184346
ENSG00000198205	104.368	-0.645819	0.191246	-3.3769	0.000733082	0.0184346
ENSG00000147403	10537	-0.76731	0.227112	-3.37856	0.000728675	0.0184346
ENSG00000163430	76.1513	-1.49568	0.443053	-3.37585	0.000735878	0.0184757
ENSG00000111530	1745.83	-0.613933	0.181899	-3.37514	0.000737782	0.0184777
ENSG00000166747	3343.28	0.597964	0.177177	3.37496	0.000738274	0.0184777
ENSG00000035141	198.302	-0.528164	0.156612	-3.37244	0.000745053	0.0185097
ENSG00000168028	6426.53	-0.884832	0.262259	-3.37388	0.000741159	0.0185097
ENSG00000089157	10861.5	-0.838017	0.248473	-3.37268	0.000744414	0.0185097
ENSG00000182162	1390.37	-0.644479	0.191108	-3.37233	0.000745357	0.0185097
ENSG00000180964	92.8256	-0.865333	0.256527	-3.37327	0.000742813	0.0185097
ENSG00000170293	43.9278	-1.29165	0.383076	-3.3718	0.0007468	0.0185167
ENSG00000148459	204.871	0.734373	0.21792	3.36991	0.000751916	0.0185722
ENSG00000127863	14.7481	-1.19354	0.354124	-3.37041	0.00075056	0.0185722
ENSG00000100731	10305.6	0.947418	0.281159	3.36969	0.000752534	0.0185722
ENSG00000130590	119.259	-1.0326	0.306587	-3.36804	0.000757043	0.0186546
ENSG00000139737	251.942	-0.582414	0.172952	-3.3675	0.000758533	0.0186625
ENSG00000178605	683.923	-0.48062	0.142742	-3.36707	0.000759724	0.018663
ENSG00000179241	73.7564	0.958431	0.284788	3.36542	0.000764263	0.0187456
ENSG00000222011	139.754	0.72334	0.215092	3.36293	0.000771203	0.0188868
ENSG00000062282	4182.78	1.2931	0.38468	3.36149	0.000775233	0.0189256
ENSG00000127585	100.572	-1.0486	0.311983	-3.36109	0.00077635	0.0189256
ENSG00000183723	271.441	0.758247	0.225578	3.36134	0.000775644	0.0189256
ENSG00000173511	161.614	-0.759371	0.225966	-3.36055	0.000777861	0.0189306
ENSG00000169083	41.3366	-1.03023	0.306601	-3.36018	0.00077893	0.0189306
ENSG00000225313	1383.61	1.08872	0.32409	3.35931	0.000781373	0.0189526
ENSG00000203875	558.682	-1.19467	0.355661	-3.35901	0.000782214	0.0189526
ENSG00000143549	9410.28	0.540778	0.161108	3.35662	0.000789007	0.0190261
ENSG00000093167	2100.96	0.733753	0.218575	3.35699	0.000787971	0.0190261
ENSG00000128050	692.962	-0.65165	0.19416	-3.35626	0.000790045	0.0190261
ENSG00000161040	239.081	1.23826	0.368828	3.35728	0.000787124	0.0190261
ENSG00000179627	104.592	-0.797135	0.237536	-3.35585	0.000791213	0.0190261
ENSG00000133056	625.507	-0.747166	0.222779	-3.35384	0.000796985	0.0191361
ENSG00000081177	117.127	-0.748659	0.223348	-3.35198	0.00080235	0.0192359
ENSG00000169180	19797.5	0.987064	0.294666	3.34978	0.00080876	0.0193605
ENSG00000200834	16.6315	1.11596	0.333479	3.34641	0.000818648	0.0195678
ENSG00000004487	695.584	-0.46756	0.139766	-3.34531	0.000821917	0.0196002
ENSG00000176142	458.338	0.513409	0.1535	3.34468	0.000823766	0.0196002
ENSG00000130449	1522.9	0.956942	0.286142	3.34429	0.000824922	0.0196002
ENSG00000132386	159.157	-0.712208	0.212962	-3.3443	0.000824918	0.0196002
ENSG00000033327	3842.38	0.974424	0.291412	3.34381	0.000826374	0.0196055
ENSG00000111906	206.151	-0.650237	0.194515	-3.34286	0.000829207	0.0196435
ENSG00000158483	38.8182	-0.912118	0.272915	-3.34214	0.000831363	0.0196533
ENSG00000174444	10850	-0.659744	0.197435	-3.34158	0.000833019	0.0196533
ENSG00000197933	39.1663	-0.863997	0.258567	-3.34148	0.000833323	0.0196533
ENSG00000133895	390.446	-0.603108	0.180536	-3.34065	0.000835827	0.0196833
ENSG00000151952	42.2952	1.38372	0.414286	3.34	0.000837783	0.0197003
ENSG00000163938	430.943	-0.643145	0.192611	-3.33908	0.000840556	0.0197073
ENSG00000137288	156.337	-0.699863	0.209594	-3.33913	0.000840416	0.0197073
ENSG00000163959	660.929	1.43072	0.42871	3.33728	0.000846022	0.0197607
ENSG00000145247	181.878	-0.917297	0.274829	-3.33771	0.000844733	0.0197607
ENSG00000236308	28.8728	0.837438	0.250947	3.33711	0.000846549	0.0197607
ENSG00000229056	46.2559	-1.42266	0.426458	-3.33599	0.000849952	0.0198111
ENSG00000146592	5679.25	1.38342	0.414787	3.33525	0.00085224	0.0198354
ENSG00000204569	2337.61	0.630242	0.189145	3.33206	0.000862042	0.0200343
ENSG00000089916	2534.29	0.293913	0.0882264	3.33135	0.000864255	0.0200565
ENSG00000104964	2609.03	-0.584209	0.175408	-3.33056	0.000866699	0.020084
ENSG00000133321	258.915	-0.918283	0.275759	-3.33002	0.000868395	0.0200941
ENSG00000153933	364.361	-0.729728	0.219169	-3.32953	0.000869933	0.0201005
ENSG00000105641	27.9742	-1.36653	0.410501	-3.32893	0.000871819	0.0201149
ENSG00000162745	23.2637	1.63437	0.491067	3.32821	0.000874057	0.0201374
ENSG00000110651	775.428	-0.707194	0.212623	-3.32605	0.000880876	0.0202652
ENSG00000237298	537.673	0.630145	0.189713	3.32157	0.000895115	0.0204005
ENSG00000174125	5860	0.96922	0.291615	3.32363	0.000888547	0.0204005
ENSG00000104447	1870.05	1.30883	0.394165	3.3205	0.000898562	0.0204005
ENSG00000272853	21.592	-0.872441	0.262648	-3.32171	0.000894687	0.0204005
ENSG00000066336	9899.32	0.993509	0.2991	3.32166	0.000894834	0.0204005
ENSG00000078124	1008.5	0.816695	0.245754	3.32322	0.000889859	0.0204005
ENSG00000140455	2378.08	0.39519	0.119021	3.32033	0.000899105	0.0204005
ENSG00000130731	179.794	-0.691451	0.208256	-3.32019	0.000899551	0.0204005
ENSG00000236194	479.686	0.743127	0.223789	3.32067	0.000898028	0.0204005
ENSG00000167676	998.727	1.50101	0.451885	3.32166	0.00089485	0.0204005
ENSG00000270137	38.9103	0.686094	0.206703	3.31923	0.000902658	0.0204419
ENSG00000138443	397.284	-0.554288	0.167052	-3.31805	0.00090647	0.0204991
ENSG00000155016	82.0713	-0.870215	0.262332	-3.31722	0.000909172	0.0205311
ENSG00000096063	2550.27	0.748899	0.225853	3.31587	0.000913576	0.0206013
ENSG00000198019	817.889	1.35622	0.409278	3.31368	0.000920759	0.0206046
ENSG00000178252	1306.88	-0.580662	0.175264	-3.31307	0.000922768	0.0206046
ENSG00000176788	11770.3	1.15009	0.34713	3.31313	0.000922574	0.0206046
ENSG00000112130	166.346	-0.495483	0.149504	-3.31419	0.000919096	0.0206046
ENSG00000111605	2042.1	-0.446147	0.134627	-3.31396	0.000919836	0.0206046
ENSG00000188735	260.09	-0.590296	0.178082	-3.31474	0.000917273	0.0206046
ENSG00000140320	456.177	-0.4898	0.147811	-3.31368	0.000920767	0.0206046
ENSG00000167912	29.9804	-1.11645	0.337044	-3.31247	0.000924747	0.0206199
ENSG00000143641	1483.51	0.915008	0.276618	3.30784	0.000940194	0.0209059
ENSG00000055483	877.922	-0.673021	0.203457	-3.30793	0.000939889	0.0209059
ENSG00000161217	2348.09	0.912569	0.275973	3.30674	0.000943895	0.0209589
ENSG00000182378	366.762	-0.729282	0.220646	-3.30521	0.000949039	0.0210439
ENSG00000198814	3504.2	1.20547	0.364939	3.3032	0.000955883	0.0211662
ENSG00000104814	454.388	-0.780378	0.236333	-3.30203	0.000959876	0.0212251
ENSG00000111801	569.261	-0.878925	0.266222	-3.30148	0.000961769	0.0212375
ENSG00000259097	37.1186	-1.11068	0.336503	-3.30067	0.000964557	0.0212696
ENSG00000173230	1949.43	0.602408	0.18255	3.29995	0.000967018	0.0212944
ENSG00000114739	364.306	-0.771644	0.233958	-3.29822	0.000972986	0.0213963
ENSG00000136261	395.649	-0.640194	0.194178	-3.29695	0.000977401	0.0214638
ENSG00000163520	277.112	-0.935947	0.28398	-3.29583	0.000981329	0.0214908
ENSG00000187775	1852.55	1.26248	0.383044	3.29592	0.000981008	0.0214908
ENSG00000251259	35.4431	1.46787	0.446013	3.29108	0.000998025	0.0217966
ENSG00000256039	178.011	-0.99695	0.30289	-3.29146	0.0009967	0.0217966
ENSG00000226963	47.8739	-1.2275	0.373084	-3.29015	0.00100134	0.0218092
ENSG00000007264	333.417	-0.83918	0.255056	-3.29018	0.00100122	0.0218092
ENSG00000224805	63.2821	-1.05126	0.319845	-3.28676	0.00101346	0.0218938
ENSG00000158435	1156.69	0.546247	0.166134	3.28798	0.00100908	0.0218938
ENSG00000100485	3997.55	0.788238	0.239802	3.28704	0.00101246	0.0218938
ENSG00000205423	638.187	0.762094	0.231859	3.28688	0.00101304	0.0218938
ENSG00000126861	158.114	0.90266	0.274515	3.28819	0.00100832	0.0218938
ENSG00000198053	6786.65	1.06522	0.323984	3.2879	0.00100939	0.0218938
ENSG00000100804	212.727	-0.52859	0.160846	-3.2863	0.00101512	0.0218999
ENSG00000152782	37.827	-1.10201	0.335582	-3.28387	0.00102393	0.0220601
ENSG00000141753	55.9429	-1.58939	0.484396	-3.28118	0.00103375	0.0222418
ENSG00000144231	374.676	-0.489787	0.149359	-3.27927	0.00104077	0.0223024
ENSG00000119431	129.43	-0.607102	0.185117	-3.27956	0.00103969	0.0223024
ENSG00000142303	398.311	-1.03655	0.316022	-3.28	0.00103806	0.0223024
ENSG00000163162	12033.6	0.921573	0.281148	3.27789	0.00104585	0.0223212
ENSG00000110079	249.002	1.34436	0.410107	3.27806	0.00104525	0.0223212
ENSG00000136371	221.947	0.914496	0.278932	3.27856	0.00104339	0.0223212
ENSG00000082898	2717.35	-0.502489	0.153341	-3.27694	0.00104938	0.0223506
ENSG00000237892	142.154	0.89001	0.271666	3.27612	0.00105245	0.0223506
ENSG00000168393	136.281	-0.704358	0.215029	-3.27564	0.00105423	0.0223506
ENSG00000166140	220.387	-0.654543	0.199817	-3.27572	0.00105394	0.0223506
ENSG00000126460	16.8014	-1.17401	0.358372	-3.27596	0.00105305	0.0223506
ENSG00000142961	1417.27	0.675999	0.206417	3.27492	0.00105691	0.0223776
ENSG00000163607	184.24	-0.658448	0.201113	-3.27402	0.00106029	0.0224194
ENSG00000116251	918.666	-0.668992	0.204424	-3.27258	0.00106572	0.0224746
ENSG00000188282	21.0978	1.40596	0.429668	3.2722	0.00106713	0.0224746
ENSG00000166411	222.051	-0.557693	0.170428	-3.2723	0.00106675	0.0224746
ENSG00000134986	266.504	-0.782197	0.239091	-3.27154	0.00106964	0.0224976
ENSG00000186298	1625.47	-0.539615	0.164976	-3.27086	0.00107221	0.022522
ENSG00000249180	20.8584	0.875681	0.267807	3.26982	0.00107616	0.0225457
ENSG00000198918	1249.7	-0.834597	0.255236	-3.2699	0.00107586	0.0225457
ENSG00000105699	171.794	-0.574665	0.175796	-3.26893	0.00107954	0.0225868
ENSG00000116977	1829.34	0.686308	0.210079	3.2669	0.00108732	0.0226013
ENSG00000205959	16.7439	-1.1761	0.359947	-3.26744	0.00108526	0.0226013
ENSG00000107742	3789.68	-0.834792	0.25551	-3.26716	0.00108632	0.0226013
ENSG00000169689	117.786	-0.684112	0.209354	-3.26773	0.00108414	0.0226013
ENSG00000124201	4410.89	0.545399	0.166887	3.26807	0.00108284	0.0226013
ENSG00000197753	463.084	0.806593	0.246964	3.26603	0.00109066	0.0226412
ENSG00000198216	493.287	1.48726	0.455464	3.26537	0.0010932	0.0226643
ENSG00000157800	1925.97	0.975938	0.298952	3.26453	0.00109647	0.0227025
ENSG00000154781	577.013	0.44931	0.137698	3.26302	0.00110232	0.0227929
ENSG00000172819	169.11	-0.971787	0.297851	-3.26267	0.00110369	0.0227929
ENSG00000172116	558.578	-1.05075	0.322088	-3.2623	0.00110512	0.022793
ENSG00000109756	4673.56	0.766747	0.235093	3.26146	0.00110841	0.0228312
ENSG00000188191	334.449	-0.79769	0.244809	-3.25842	0.00112035	0.0230177
ENSG00000165272	411.362	-0.804714	0.246945	-3.25867	0.00111936	0.0230177
ENSG00000003402	20840.1	0.851128	0.261254	3.25785	0.00112258	0.0230233
ENSG00000248810	86.2264	2.01348	0.618177	3.25712	0.00112547	0.0230233
ENSG00000064999	1385.22	0.837523	0.257154	3.25689	0.0011264	0.0230233
ENSG00000148335	106.52	-0.688996	0.211536	-3.2571	0.00112555	0.0230233
ENSG00000117643	701.451	-0.908836	0.279117	-3.25611	0.0011295	0.0230334
ENSG00000118242	96.129	-0.757799	0.232749	-3.25586	0.0011305	0.0230334
ENSG00000103811	1502.02	0.751913	0.230955	3.25568	0.00113123	0.0230334
ENSG00000099821	493.606	-0.687825	0.211297	-3.25524	0.00113295	0.023039
ENSG00000260661	84.2954	1.07754	0.331177	3.25366	0.0011393	0.0231388
ENSG00000178096	67.3874	-0.668773	0.205802	-3.2496	0.00115569	0.0233218
ENSG00000260742	23.6971	1.04114	0.320319	3.25032	0.00115276	0.0233218
ENSG00000168214	4075.95	0.742322	0.228464	3.24919	0.00115734	0.0233218
ENSG00000152380	112.217	0.798801	0.245865	3.24895	0.00115833	0.0233218
ENSG00000211710	37.0622	-1.31688	0.405331	-3.24889	0.00115856	0.0233218
ENSG00000211786	39.4872	-1.40904	0.433486	-3.2505	0.00115202	0.0233218
ENSG00000100580	1927.87	0.775908	0.238817	3.24896	0.00115826	0.0233218
ENSG00000232259	48.1738	1.36648	0.420688	3.24821	0.00116132	0.023348
ENSG00000213468	166.715	-0.857043	0.263922	-3.24734	0.00116489	0.0233902
ENSG00000033867	838.383	-0.775346	0.238799	-3.24686	0.00116686	0.0234004
ENSG00000151465	807.327	0.653857	0.20142	3.24623	0.00116945	0.0234203
ENSG00000125457	217.354	-0.553244	0.170444	-3.2459	0.0011708	0.0234203
ENSG00000139211	108.346	-0.746896	0.230146	-3.24531	0.00117322	0.0234394
ENSG00000145907	2862.92	-0.406582	0.125308	-3.24465	0.00117596	0.0234648
ENSG00000206199	88.2559	0.848632	0.261737	3.24231	0.00118564	0.0235137
ENSG00000154548	89.4114	0.778933	0.240156	3.24344	0.00118095	0.0235137
ENSG00000168002	381.168	-0.411754	0.126971	-3.2429	0.00118322	0.0235137
ENSG00000033170	416.103	-0.611637	0.188595	-3.24313	0.00118224	0.0235137
ENSG00000243646	365.928	0.841051	0.259401	3.24228	0.00118579	0.0235137
ENSG00000075785	3795.15	0.56611	0.174659	3.24123	0.00119016	0.0235419
ENSG00000196549	2119.43	1.30276	0.401913	3.24139	0.00118948	0.0235419
ENSG00000099797	475.06	-0.78392	0.241899	-3.24069	0.0011924	0.023557
ENSG00000170871	3981.04	0.611425	0.188721	3.23983	0.001196	0.0235699
ENSG00000111371	3470.3	-0.650678	0.200837	-3.23983	0.00119602	0.0235699
ENSG00000206337	1061.59	-0.795514	0.245596	-3.23912	0.00119901	0.0235707
ENSG00000179593	47.6213	1.31084	0.404689	3.23914	0.00119892	0.0235707
ENSG00000097096	11.7739	-1.63129	0.503762	-3.23822	0.00120278	0.0235794
ENSG00000170915	449.407	-0.694562	0.214539	-3.23747	0.00120595	0.0235794
ENSG00000196683	552.204	-0.85425	0.263794	-3.23832	0.00120235	0.0235794
ENSG00000149100	866.428	-0.525059	0.162161	-3.23788	0.0012042	0.0235794
ENSG00000101916	4674.06	1.05702	0.326518	3.23726	0.00120685	0.0235794
ENSG00000103510	1207.35	0.472697	0.146048	3.23658	0.00120969	0.0236061
ENSG00000068366	4583.62	1.10824	0.342471	3.23602	0.00121208	0.0236236
ENSG00000178562	934.845	-1.08326	0.334853	-3.23504	0.00121625	0.0236327
ENSG00000131379	43.513	1.38948	0.429712	3.23351	0.00122278	0.0236327
ENSG00000174136	34.5854	-1.15161	0.356012	-3.23474	0.00121753	0.0236327
ENSG00000196911	296.239	-0.854796	0.26433	-3.23383	0.00122144	0.0236327
ENSG00000139641	2312.04	-0.709039	0.219266	-3.23369	0.00122203	0.0236327
ENSG00000168101	307.059	-0.501077	0.154967	-3.23343	0.00122312	0.0236327
ENSG00000188322	450.7	-1.03355	0.319501	-3.23488	0.00121693	0.0236327
ENSG00000100379	108.279	-0.690051	0.213431	-3.23313	0.0012244	0.0236327
ENSG00000196712	1806.85	0.617818	0.191166	3.23183	0.00122999	0.0237119
ENSG00000246363	17.1998	1.50241	0.465035	3.23074	0.0012347	0.0237167
ENSG00000235785	76.5577	-1.08783	0.336645	-3.23139	0.00123189	0.0237167
ENSG00000202019	58.0573	1.17047	0.36229	3.23076	0.00123463	0.0237167
ENSG00000185219	4592.96	0.850096	0.263265	3.22905	0.00124203	0.0237715
ENSG00000149809	242.898	-0.760103	0.235387	-3.22916	0.00124156	0.0237715
ENSG00000142230	526.479	-0.515701	0.159674	-3.22972	0.00123913	0.0237715
ENSG00000078269	680.145	-0.71825	0.222505	-3.22802	0.0012465	0.023776
ENSG00000150403	1779.21	0.719557	0.222918	3.2279	0.00124705	0.023776
ENSG00000198265	3968.21	0.313322	0.0970751	3.22762	0.00124823	0.023776
ENSG00000128383	3585.38	1.09372	0.338771	3.2285	0.00124441	0.023776
ENSG00000147457	1823.83	-0.654414	0.202844	-3.2262	0.00125447	0.0238218
ENSG00000083168	8149.61	0.64987	0.201496	3.22523	0.00125872	0.0238218
ENSG00000027001	113.654	-0.689868	0.213911	-3.22503	0.0012596	0.0238218
ENSG00000266598	85.0157	0.696998	0.216024	3.22648	0.00125323	0.0238218
ENSG00000125648	87.0427	-0.890205	0.275991	-3.22549	0.00125759	0.0238218
ENSG00000186017	152.404	-0.655466	0.203213	-3.22551	0.00125749	0.0238218
ENSG00000245954	67.4355	-0.968018	0.300226	-3.2243	0.00126282	0.0238262
ENSG00000211789	32.0591	-1.22213	0.379029	-3.22436	0.00126254	0.0238262
ENSG00000224660	679.324	0.80547	0.2499	3.22318	0.00126777	0.0238505
ENSG00000167193	1295.27	0.579674	0.17985	3.2231	0.00126813	0.0238505
ENSG00000189159	1303.08	0.640313	0.19867	3.22299	0.0012686	0.0238505
ENSG00000176597	1530.58	1.42397	0.442003	3.22162	0.00127467	0.0239364
ENSG00000012779	10981.6	1.0166	0.315605	3.22111	0.00127694	0.0239403
ENSG00000101336	10462.3	0.989573	0.307235	3.2209	0.00127788	0.0239403
ENSG00000185187	867.645	-0.712095	0.221401	-3.21631	0.00129852	0.0242985
ENSG00000087448	307.061	-0.612579	0.190484	-3.21592	0.00130029	0.024303
ENSG00000254826	264.121	1.25321	0.389808	3.21494	0.00130473	0.0243575
ENSG00000215252	417.432	-0.897864	0.279346	-3.21417	0.00130823	0.0243657
ENSG00000154040	22.3526	1.05119	0.327029	3.21435	0.00130739	0.0243657
ENSG00000140199	8637.52	0.735955	0.229013	3.2136	0.00131083	0.0243856
ENSG00000155561	967.387	-0.455337	0.141727	-3.21277	0.00131461	0.0244276
ENSG00000186106	202.566	-0.597685	0.186081	-3.21197	0.0013183	0.0244676
ENSG00000072952	2345.97	1.39862	0.435489	3.2116	0.00131997	0.0244701
ENSG00000164692	48.6635	-3.22488	1.00434	-3.21094	0.00132302	0.0244982
ENSG00000186603	31.3669	-0.897168	0.279673	-3.20791	0.00133703	0.0245225
ENSG00000238133	51.3108	1.17117	0.365155	3.20733	0.00133972	0.0245225
ENSG00000173744	7017.43	0.897984	0.279896	3.20828	0.00133533	0.0245225
ENSG00000134851	2346.64	0.520169	0.162148	3.20799	0.00133665	0.0245225
ENSG00000249476	175.468	0.714356	0.222679	3.20801	0.00133658	0.0245225
ENSG00000186687	385.006	-0.629215	0.19612	-3.20831	0.00133518	0.0245225
ENSG00000112118	593.583	-0.828707	0.258263	-3.20877	0.00133305	0.0245225
ENSG00000171130	217.236	-0.990506	0.308808	-3.20751	0.0013389	0.0245225
ENSG00000130726	1956.27	-0.605151	0.188573	-3.2091	0.00133149	0.0245225
ENSG00000196476	35.0486	-1.07217	0.333981	-3.21027	0.0013261	0.0245225
ENSG00000162852	1328.37	-0.514931	0.160633	-3.20564	0.00134763	0.0245546
ENSG00000166133	89.301	-0.757953	0.23642	-3.20597	0.0013461	0.0245546
ENSG00000065057	51.7948	-0.935967	0.291975	-3.20565	0.0013476	0.0245546
ENSG00000101849	2575.03	0.765535	0.238769	3.20617	0.00134513	0.0245546
ENSG00000177030	542.164	-0.457777	0.142839	-3.20486	0.0013513	0.0245934
ENSG00000166813	25.5142	-1.15911	0.361721	-3.20442	0.00135336	0.0246028
ENSG00000160991	4259.95	0.687161	0.214469	3.20401	0.00135529	0.0246097
ENSG00000145569	1738.68	0.751785	0.234735	3.2027	0.00136146	0.0246419
ENSG00000008517	699.985	-0.898303	0.280456	-3.20301	0.00136	0.0246419
ENSG00000007237	9240.05	1.30649	0.407941	3.20265	0.0013617	0.0246419
ENSG00000222898	26.6223	1.64172	0.512781	3.20161	0.00136664	0.0247034
ENSG00000135185	430.347	-0.499371	0.156011	-3.20087	0.00137015	0.0247108
ENSG00000253720	252.204	1.03467	0.323221	3.20112	0.00136895	0.0247108
ENSG00000130779	2380.75	0.627236	0.196045	3.19946	0.00137687	0.0248038
ENSG00000136877	468.89	-0.611243	0.191099	-3.19856	0.00138117	0.0248252
ENSG00000158301	41.9512	-1.20053	0.375332	-3.19857	0.00138111	0.0248252
ENSG00000147955	233.921	-0.550149	0.17207	-3.19724	0.00138751	0.0249112
ENSG00000129654	33.3646	-1.02745	0.321518	-3.19562	0.00139531	0.0250075
ENSG00000186416	168.45	-0.9526	0.298109	-3.19547	0.00139602	0.0250075
ENSG00000178038	345.313	-1.19327	0.373464	-3.19513	0.00139768	0.0250092
ENSG00000177706	164.047	1.2882	0.403332	3.19389	0.00140369	0.0250886
ENSG00000182197	619.535	0.748166	0.234364	3.19233	0.00141132	0.0251966
ENSG00000048342	1069.9	1.13262	0.354975	3.1907	0.00141928	0.0253105
ENSG00000162777	3411.9	-0.50549	0.158455	-3.19011	0.00142217	0.0253337
ENSG00000112514	395.577	-0.731982	0.229525	-3.18912	0.00142706	0.0253359
ENSG00000103522	454.283	-0.870376	0.272918	-3.18915	0.00142691	0.0253359
ENSG00000109046	8856.63	0.983901	0.308513	3.18917	0.00142681	0.0253359
ENSG00000157168	74.1548	1.65544	0.519143	3.18879	0.00142871	0.025337
ENSG00000113263	2857.56	-0.889502	0.279072	-3.18736	0.00143578	0.0254005
ENSG00000258733	36.5322	-0.8114	0.254589	-3.1871	0.00143707	0.0254005
ENSG00000125901	142.514	-0.555433	0.174263	-3.18733	0.00143593	0.0254005
ENSG00000153107	582.299	-0.56508	0.17735	-3.18625	0.00144131	0.0254319
ENSG00000124126	15146.2	0.902167	0.283157	3.1861	0.00144204	0.0254319
ENSG00000123983	1211.28	0.862354	0.270732	3.18527	0.00144618	0.0254767
ENSG00000235852	70.0717	-0.754249	0.236826	-3.18483	0.00144841	0.0254879
ENSG00000172292	501.729	-0.533525	0.167631	-3.18274	0.00145889	0.0255849
ENSG00000183696	3348.44	1.13239	0.355827	3.18241	0.00146057	0.0255849
ENSG00000175334	429.138	-0.646134	0.203009	-3.18279	0.00145864	0.0255849
ENSG00000175970	361.075	-0.502893	0.158052	-3.18181	0.00146356	0.0255849
ENSG00000077238	12076.5	1.04213	0.327526	3.18182	0.00146351	0.0255849
ENSG00000225076	29.3941	0.86892	0.272985	3.18303	0.00145742	0.0255849
ENSG00000115457	70.2255	-1.1921	0.374778	-3.18081	0.00146865	0.0256169
ENSG00000138796	255.135	-0.619356	0.194714	-3.18084	0.00146847	0.0256169
ENSG00000089775	887.505	-0.737422	0.231857	-3.1805	0.00147021	0.0256169
ENSG00000041988	124.262	-0.50683	0.159422	-3.17917	0.00147698	0.0256908
ENSG00000123358	205.445	-2.8173	0.886213	-3.17903	0.00147767	0.0256908
ENSG00000130193	153.571	-0.78273	0.246359	-3.1772	0.00148706	0.0257417
ENSG00000170776	10741.1	0.614478	0.1934	3.17723	0.00148689	0.0257417
ENSG00000129450	3352.95	1.13298	0.356554	3.1776	0.00148501	0.0257417
ENSG00000232118	92.8152	1.18889	0.374127	3.17776	0.0014842	0.0257417
ENSG00000072195	154.704	-0.849231	0.267361	-3.17634	0.00149145	0.0257454
ENSG00000239040	30.1466	1.07932	0.339847	3.1759	0.00149373	0.0257454
ENSG00000118402	17.6452	-2.05021	0.64553	-3.17601	0.00149315	0.0257454
ENSG00000160199	613.901	0.550835	0.173392	3.17682	0.00148899	0.0257454
ENSG00000258285	18.4399	-1.29827	0.408918	-3.17488	0.00149899	0.0258082
ENSG00000143799	1281.41	-0.5726	0.180397	-3.1741	0.001503	0.0258494
ENSG00000254087	12133.6	0.922619	0.290764	3.17309	0.00150825	0.0258838
ENSG00000130382	2299.11	1.11352	0.350899	3.17335	0.00150691	0.0258838
ENSG00000185527	60.3324	-0.643588	0.202893	-3.17205	0.00151365	0.0259206
ENSG00000179909	511.702	-0.610287	0.192384	-3.17223	0.00151271	0.0259206
ENSG00000124091	216.855	0.70229	0.221448	3.17135	0.00151735	0.0259282
ENSG00000158427	21.6964	-1.21368	0.382682	-3.17152	0.00151645	0.0259282
ENSG00000134243	5856.3	1.23455	0.389323	3.17102	0.00151904	0.0259294
ENSG00000064651	321.713	-0.789597	0.249054	-3.17039	0.00152236	0.0259583
ENSG00000197321	4330.08	0.807978	0.254887	3.16994	0.0015247	0.0259703
ENSG00000127337	102.575	-0.895195	0.282441	-3.1695	0.00152703	0.0259823
ENSG00000198589	2849.22	-0.467194	0.14745	-3.16849	0.00153233	0.0260447
ENSG00000199695	42.5474	1.22077	0.385562	3.1662	0.00154444	0.0262226
ENSG00000173457	152.701	-0.558026	0.1763	-3.16521	0.00154974	0.0262845
ENSG00000233030	129.47	1.29501	0.409435	3.16293	0.00156191	0.0263119
ENSG00000177721	217.157	-0.671166	0.212188	-3.16306	0.00156118	0.0263119
ENSG00000153310	5210.7	0.702875	0.222233	3.16279	0.00156268	0.0263119
ENSG00000130956	61.5836	-1.03008	0.325691	-3.16274	0.00156291	0.0263119
ENSG00000132334	6206.91	0.854159	0.270026	3.16325	0.00156018	0.0263119
ENSG00000092094	417.688	-0.51586	0.163035	-3.16411	0.00155558	0.0263119
ENSG00000105656	1727.04	0.810141	0.256099	3.16339	0.00155945	0.0263119
ENSG00000127948	2614.41	1.11564	0.352879	3.16155	0.00156934	0.0263749
ENSG00000259772	58.976	1.12329	0.355309	3.16143	0.00156996	0.0263749
ENSG00000135622	109.575	-0.9191	0.290801	-3.16058	0.00157457	0.0264246
ENSG00000255092	134.152	1.19954	0.379601	3.16001	0.00157765	0.0264391
ENSG00000183735	520.612	0.753857	0.238577	3.1598	0.00157875	0.0264391
ENSG00000172469	177.055	-0.889345	0.281524	-3.15903	0.00158293	0.0264558
ENSG00000083457	186.344	-0.476585	0.150865	-3.15901	0.00158306	0.0264558
ENSG00000116815	706.826	0.847313	0.268282	3.15829	0.00158699	0.0264887
ENSG00000090061	375.367	0.396412	0.125525	3.15804	0.00158836	0.0264887
ENSG00000083845	4491.26	-0.816326	0.25852	-3.1577	0.00159021	0.0264919
ENSG00000105373	3155.56	-0.723233	0.229175	-3.15582	0.0016005	0.0266355
ENSG00000001460	82.2354	-0.733421	0.232449	-3.1552	0.00160391	0.0266373
ENSG00000131873	3813.68	1.23758	0.392235	3.15519	0.00160396	0.0266373
ENSG00000035115	436.15	-0.577488	0.183091	-3.1541	0.00160995	0.0267091
ENSG00000115652	575.517	-0.531599	0.168592	-3.15317	0.00161506	0.0267241
ENSG00000168286	468.282	-0.532798	0.168959	-3.15341	0.00161376	0.0267241
ENSG00000242259	431.314	-0.409377	0.129836	-3.15302	0.00161588	0.0267241
ENSG00000134324	683.95	-0.509446	0.161617	-3.15218	0.00162057	0.0267739
ENSG00000084070	16606.3	0.903142	0.286544	3.15185	0.0016224	0.0267763
ENSG00000156172	40.8491	-0.757653	0.240446	-3.15103	0.00162694	0.0268148
ENSG00000148572	1203.36	0.830174	0.263478	3.15083	0.0016281	0.0268148
ENSG00000254231	27.896	-0.950914	0.301879	-3.14998	0.00163282	0.0268648
ENSG00000161835	170.782	-1.34822	0.428052	-3.14967	0.00163457	0.0268659
ENSG00000166881	441.64	-0.660802	0.209842	-3.14904	0.00163805	0.0268954
ENSG00000177932	138.083	-0.74865	0.237785	-3.14844	0.00164146	0.0269237
ENSG00000110987	204.024	-0.909738	0.289019	-3.14768	0.00164572	0.0269522
ENSG00000167658	33391.5	-0.501769	0.159417	-3.14753	0.00164658	0.0269522
ENSG00000051825	829.618	-0.51335	0.163148	-3.14652	0.00165224	0.0270171
ENSG00000132881	30.5908	-0.870521	0.276739	-3.14564	0.00165722	0.0270446
ENSG00000166548	651.184	0.884066	0.281046	3.14563	0.00165732	0.0270446
ENSG00000155097	2268.59	0.885577	0.281556	3.1453	0.00165918	0.0270473
ENSG00000107281	206.4	-1.21137	0.385175	-3.145	0.00166089	0.0270476
ENSG00000130167	210.365	1.13327	0.360396	3.14451	0.00166367	0.0270651
ENSG00000059915	135.55	-0.734994	0.233793	-3.14378	0.00166781	0.0271049
ENSG00000123643	2095.31	0.68643	0.2184	3.143	0.00167225	0.0271217
ENSG00000187535	143.245	-0.804845	0.25606	-3.14319	0.00167118	0.0271217
ENSG00000065665	272.997	0.758299	0.241371	3.14163	0.00168007	0.027221
ENSG00000125630	404.515	-0.548391	0.174678	-3.13945	0.00169268	0.0273453
ENSG00000170291	186.579	-0.607074	0.193372	-3.13941	0.00169289	0.0273453
ENSG00000248099	38.7649	1.09397	0.348427	3.13975	0.00169091	0.0273453
ENSG00000092621	113.578	-0.90863	0.289689	-3.13657	0.00170938	0.0275001
ENSG00000153029	1054.89	0.552954	0.176282	3.13676	0.00170826	0.0275001
ENSG00000223522	90.9372	0.540643	0.172327	3.13731	0.00170503	0.0275001
ENSG00000198780	64.9279	-0.85305	0.271924	-3.1371	0.0017063	0.0275001
ENSG00000101361	667.221	-0.51382	0.163841	-3.13608	0.0017122	0.0275178
ENSG00000118922	1044.61	-0.770633	0.245813	-3.13504	0.00171834	0.0275608
ENSG00000173581	70.3681	-0.687378	0.219247	-3.13518	0.00171746	0.0275608
ENSG00000249835	234.709	1.39707	0.445696	3.13457	0.00172104	0.0275763
ENSG00000148362	312.863	-0.656899	0.209589	-3.13423	0.00172305	0.0275809
ENSG00000184005	365.087	1.19261	0.38097	3.13044	0.00174542	0.0275933
ENSG00000114388	227.707	-0.627763	0.200582	-3.12971	0.00174978	0.0275933
ENSG00000124788	3390.39	0.795775	0.253988	3.13313	0.00172955	0.0275933
ENSG00000243797	160.829	2.11881	0.676563	3.13172	0.00173787	0.0275933
ENSG00000179144	1296.29	-0.659319	0.210496	-3.13222	0.00173488	0.0275933
ENSG00000254266	38.8512	-1.51553	0.484027	-3.13108	0.00174164	0.0275933
ENSG00000155621	106.893	-0.532359	0.170033	-3.13091	0.00174266	0.0275933
ENSG00000167113	246.571	-0.598725	0.191298	-3.12981	0.00174919	0.0275933
ENSG00000110841	101.69	-0.825884	0.263603	-3.13307	0.00172991	0.0275933
ENSG00000050405	89.4902	-0.986844	0.315213	-3.13072	0.00174381	0.0275933
ENSG00000132965	4521.12	1.33818	0.427471	3.13044	0.00174542	0.0275933
ENSG00000028528	2873.89	0.40818	0.130337	3.13173	0.00173782	0.0275933
ENSG00000103024	168.886	-0.532767	0.170198	-3.13027	0.00174645	0.0275933
ENSG00000126243	62.6918	-1.02374	0.326858	-3.13205	0.00173589	0.0275933
ENSG00000171049	6442.52	1.09429	0.349364	3.13222	0.00173491	0.0275933
ENSG00000145349	830.821	-0.800554	0.255824	-3.12932	0.00175214	0.0276032
ENSG00000030419	1358.1	-1.00386	0.320918	-3.1281	0.00175939	0.027672
ENSG00000126261	993.484	-0.590819	0.188881	-3.128	0.00175998	0.027672
ENSG00000119535	53892.2	1.15101	0.368257	3.12555	0.00177471	0.0278047
ENSG00000132768	177.418	-0.5877	0.188105	-3.12431	0.0017822	0.0278047
ENSG00000163798	475.135	0.533264	0.170647	3.12495	0.00177837	0.0278047
ENSG00000120733	5083.08	0.495984	0.15866	3.12608	0.00177153	0.0278047
ENSG00000086730	2947.96	0.823286	0.263512	3.12429	0.00178238	0.0278047
ENSG00000111684	364.751	0.702892	0.224909	3.12523	0.00177668	0.0278047
ENSG00000176046	86.8444	1.7464	0.558889	3.12478	0.0017794	0.0278047
ENSG00000160307	108.186	-1.28039	0.409686	-3.12529	0.00177627	0.0278047
ENSG00000229327	28.362	-0.821056	0.262943	-3.12257	0.00179283	0.0278434
ENSG00000136104	1301.46	-0.483769	0.154922	-3.12267	0.0017922	0.0278434
ENSG00000102897	402.26	0.643186	0.205949	3.12304	0.00178992	0.0278434
ENSG00000271605	293.192	1.38975	0.445079	3.12249	0.00179329	0.0278434
ENSG00000232680	64.8367	1.39221	0.445874	3.12244	0.00179359	0.0278434
ENSG00000168297	1593.63	0.678171	0.217233	3.12186	0.00179715	0.0278715
ENSG00000180769	670.501	1.23501	0.395648	3.12148	0.00179947	0.0278804
ENSG00000196329	771.374	-0.727143	0.232998	-3.12081	0.00180352	0.027916
ENSG00000157978	1466.01	-0.734701	0.235498	-3.11978	0.00180986	0.02796
ENSG00000228113	346.064	1.12049	0.359146	3.11988	0.00180926	0.02796
ENSG00000068024	4015.82	0.66543	0.21346	3.11735	0.00182483	0.0281094
ENSG00000247473	77.3691	0.667607	0.214147	3.11752	0.00182379	0.0281094
ENSG00000256553	21.3418	-1.19492	0.383266	-3.11772	0.00182255	0.0281094
ENSG00000196663	4406.91	1.03442	0.331907	3.1166	0.00182947	0.0281538
ENSG00000246016	42.3273	1.2221	0.392227	3.11579	0.00183455	0.0282047
ENSG00000230257	111.772	1.40171	0.449937	3.11534	0.0018373	0.0282149
ENSG00000168096	186.762	-0.568909	0.182629	-3.11511	0.00183876	0.0282149
ENSG00000100994	1051.48	-0.489409	0.157163	-3.11402	0.00184555	0.0282919
ENSG00000211745	35.6246	-1.38866	0.446286	-3.11159	0.00186081	0.0284984
ENSG00000075399	1058.71	0.981709	0.315561	3.11099	0.0018646	0.0285291
ENSG00000151612	388.561	-0.775668	0.249414	-3.10996	0.00187111	0.0285589
ENSG00000237943	558.268	-0.673039	0.216421	-3.10986	0.00187178	0.0285589
ENSG00000090376	12515.9	1.04002	0.334428	3.10983	0.00187192	0.0285589
ENSG00000233559	408.849	0.932054	0.299791	3.10901	0.00187713	0.028611
ENSG00000131236	8508.16	0.634761	0.204248	3.10779	0.00188492	0.0287019
ENSG00000256223	102.077	-0.992874	0.319537	-3.10723	0.0018885	0.0287019
ENSG00000105193	5267.54	-0.677485	0.218021	-3.10742	0.00188725	0.0287019
ENSG00000083720	221.474	-0.730208	0.235053	-3.10657	0.00189273	0.0287269
ENSG00000105176	580.218	-0.515562	0.165967	-3.10641	0.00189374	0.0287269
ENSG00000149547	343.474	-0.539367	0.173712	-3.10495	0.00190313	0.0288419
ENSG00000049192	139.379	-0.728317	0.234667	-3.10362	0.00191172	0.0289444
ENSG00000155438	182.006	-0.580046	0.186961	-3.1025	0.00191894	0.0290263
ENSG00000149311	9084.63	-0.495453	0.15976	-3.10124	0.00192711	0.0291216
ENSG00000103932	261.711	-0.615079	0.198364	-3.10076	0.00193027	0.0291216
ENSG00000149929	112.91	-0.609217	0.196478	-3.10069	0.00193073	0.0291216
ENSG00000233461	111.826	1.0372	0.334592	3.09989	0.00193593	0.0291725
ENSG00000169598	149.958	-0.599762	0.193533	-3.09901	0.00194169	0.0292317
ENSG00000110063	1052.47	0.998122	0.322135	3.09846	0.00194532	0.0292587
ENSG00000087258	20.816	-1.2637	0.408106	-3.0965	0.00195819	0.0294245
ENSG00000095015	6805.47	0.530623	0.171411	3.09563	0.00196398	0.0294694
ENSG00000062716	7877.09	0.853264	0.275647	3.09549	0.00196488	0.0294694
ENSG00000054793	1723.03	1.53576	0.496247	3.09475	0.00196981	0.0295157
ENSG00000093134	1189.69	1.18398	0.382671	3.09399	0.00197482	0.029563
ENSG00000137474	58.6867	1.45334	0.469804	3.09351	0.00197803	0.0295833
ENSG00000114544	263.918	-0.575752	0.186157	-3.09282	0.00198261	0.0296216
ENSG00000214456	1156.78	1.31447	0.42504	3.09257	0.00198431	0.0296216
ENSG00000006451	385.938	-0.546309	0.176679	-3.09211	0.00198742	0.029638
ENSG00000103356	179.346	-0.641389	0.207464	-3.09157	0.00199099	0.029638
ENSG00000158445	147.329	1.42793	0.46185	3.09176	0.00198971	0.029638
ENSG00000174021	293.049	0.786797	0.254624	3.09003	0.00200136	0.0296443
ENSG00000138030	19.4783	-1.03605	0.335337	-3.08958	0.00200443	0.0296443
ENSG00000051382	1593.36	0.562534	0.18206	3.08982	0.00200275	0.0296443
ENSG00000254477	159.761	0.844864	0.273384	3.09039	0.00199893	0.0296443
ENSG00000134954	11925.9	-0.73661	0.238335	-3.09065	0.00199717	0.0296443
ENSG00000139146	708.485	-0.595299	0.192615	-3.09061	0.00199743	0.0296443
ENSG00000154102	81.6964	-0.868543	0.281009	-3.0908	0.0019962	0.0296443
ENSG00000153208	268.525	1.68329	0.544981	3.08871	0.00201026	0.0296755
ENSG00000149806	3145.62	-0.514227	0.166483	-3.08876	0.00200992	0.0296755
ENSG00000143119	7548.52	0.597338	0.193495	3.08709	0.00202127	0.0297829
ENSG00000232973	225.741	1.73378	0.561594	3.08724	0.00202023	0.0297829
ENSG00000269925	33.1181	0.800654	0.259446	3.08601	0.00202861	0.0298635
ENSG00000152495	2640.74	-0.964975	0.312857	-3.0844	0.00203965	0.0298952
ENSG00000111716	222.326	-1.03424	0.335304	-3.08448	0.0020391	0.0298952
ENSG00000100503	7670.05	0.592085	0.191965	3.08433	0.00204008	0.0298952
ENSG00000141994	307.027	-0.591386	0.191735	-3.08439	0.00203973	0.0298952
ENSG00000184162	74.3992	-0.644891	0.209087	-3.08433	0.00204014	0.0298952
ENSG00000112210	45.1689	-0.938934	0.304512	-3.08341	0.00204646	0.0299414
ENSG00000151893	3167.02	0.548462	0.177881	3.08332	0.00204705	0.0299414
ENSG00000252172	25.0828	1.0524	0.341387	3.08273	0.00205112	0.0299459
ENSG00000164120	1308.08	1.45468	0.471847	3.08296	0.00204954	0.0299459
ENSG00000181610	186.624	-0.475624	0.154317	-3.08212	0.00205535	0.0299802
ENSG00000116984	1360.72	-0.423032	0.13728	-3.08153	0.00205941	0.030012
ENSG00000064933	247.085	-0.407928	0.132419	-3.08058	0.00206596	0.03008
ENSG00000138190	1341.74	0.68159	0.221336	3.07943	0.00207396	0.0301414
ENSG00000111261	858.991	1.3025	0.422935	3.07966	0.00207235	0.0301414
ENSG00000133316	265.698	-0.456692	0.148344	-3.0786	0.00207978	0.030171
ENSG00000157557	3959.4	1.20406	0.39108	3.07881	0.00207832	0.030171
ENSG00000163568	135.201	1.48246	0.481838	3.07668	0.0020932	0.0301735
ENSG00000074054	2944.28	0.368722	0.119791	3.07805	0.0020836	0.0301735
ENSG00000213420	138.7	-1.16019	0.376966	-3.07771	0.00208596	0.0301735
ENSG00000166579	4733.95	0.62128	0.201853	3.07788	0.00208476	0.0301735
ENSG00000141295	186.712	-0.533322	0.173328	-3.07695	0.00209131	0.0301735
ENSG00000102316	644.245	-0.501085	0.162865	-3.0767	0.00209305	0.0301735
ENSG00000173198	315.745	-0.842658	0.273826	-3.07735	0.00208847	0.0301735
ENSG00000239665	854.982	0.553539	0.179941	3.07623	0.00209639	0.0301922
ENSG00000172005	385.958	-0.903931	0.29395	-3.07512	0.00210417	0.0301955
ENSG00000167700	104.101	-0.817515	0.265781	-3.07589	0.00209875	0.0301955
ENSG00000100823	751.33	-0.600276	0.195204	-3.07512	0.0021042	0.0301955
ENSG00000157551	5165.75	1.08334	0.352241	3.07558	0.00210096	0.0301955
ENSG00000110881	91.7518	-1.02489	0.333345	-3.07456	0.00210813	0.0302018
ENSG00000103111	1742.22	0.522324	0.169888	3.07452	0.00210842	0.0302018
ENSG00000158019	391.382	0.377497	0.122794	3.07423	0.00211045	0.0302037
ENSG00000115232	3485.95	-0.671651	0.218592	-3.07263	0.00212184	0.0302851
ENSG00000144749	350.547	-0.673188	0.219063	-3.07304	0.00211891	0.0302851
ENSG00000128606	44.6033	1.33604	0.434819	3.07263	0.00212179	0.0302851
ENSG00000159164	49.0507	-0.906556	0.295208	-3.07091	0.00213406	0.0303238
ENSG00000272632	12.9509	1.68112	0.547415	3.07102	0.00213328	0.0303238
ENSG00000133627	102.729	-0.503928	0.164089	-3.07106	0.002133	0.0303238
ENSG00000100938	1284.14	0.534051	0.173895	3.07111	0.00213262	0.0303238
ENSG00000166938	349.137	-0.6149	0.200197	-3.07148	0.00213002	0.0303238
ENSG00000137818	11867.8	-0.680647	0.221702	-3.0701	0.0021399	0.0303797
ENSG00000175575	159.795	-0.526037	0.171413	-3.06882	0.00214902	0.0304821
ENSG00000177606	486.299	-2.05845	0.671406	-3.06588	0.00217027	0.0305389
ENSG00000162772	25.5758	-2.08724	0.680766	-3.06601	0.00216937	0.0305389
ENSG00000154310	1125.36	-0.51281	0.167227	-3.06656	0.00216537	0.0305389
ENSG00000233464	16.5334	1.31295	0.428245	3.06589	0.00217023	0.0305389
ENSG00000258572	21.4093	0.89197	0.290734	3.06799	0.00215503	0.0305389
ENSG00000141101	204.874	-0.613158	0.199987	-3.06599	0.00216952	0.0305389
ENSG00000108298	6550.47	-0.569266	0.185626	-3.06674	0.0021641	0.0305389
ENSG00000142166	4172.74	0.821012	0.267714	3.06675	0.002164	0.0305389
ENSG00000186310	17.7918	-1.28396	0.418702	-3.06652	0.00216565	0.0305389
ENSG00000164808	1306.06	0.717721	0.234123	3.06557	0.00217253	0.0305438
ENSG00000117859	1849.4	0.617824	0.201602	3.06457	0.00217986	0.0306198
ENSG00000146094	6915.47	1.00231	0.327137	3.06389	0.00218477	0.0306618
ENSG00000143167	200.707	-1.02428	0.334486	-3.06224	0.00219686	0.0306899
ENSG00000225889	536.405	0.978721	0.319623	3.06211	0.00219784	0.0306899
ENSG00000119514	52.1816	-0.983353	0.32104	-3.06303	0.0021911	0.0306899
ENSG00000166860	239.414	-0.553689	0.180823	-3.06204	0.00219832	0.0306899
ENSG00000166669	695.656	-0.59596	0.194584	-3.06274	0.00219321	0.0306899
ENSG00000157106	7651.36	0.250479	0.0817697	3.06323	0.00218964	0.0306899
ENSG00000215114	2644.08	0.796672	0.260265	3.06101	0.00220592	0.030769
ENSG00000064201	1252.58	-0.540382	0.176569	-3.06046	0.00220996	0.0307984
ENSG00000143344	194.441	1.46784	0.479698	3.05993	0.00221387	0.030799
ENSG00000069974	3810.88	0.850986	0.278102	3.05998	0.00221354	0.030799
ENSG00000006432	107.017	-0.989185	0.32333	-3.05937	0.00221803	0.0308301
ENSG00000137502	481.714	-1.07621	0.35186	-3.05862	0.00222362	0.0308375
ENSG00000006638	199.299	-0.654668	0.214015	-3.05898	0.0022209	0.0308375
ENSG00000171051	15396	0.883464	0.288854	3.05852	0.00222437	0.0308375
ENSG00000175130	694.887	-0.617723	0.202095	-3.0566	0.00223866	0.0309363
ENSG00000248268	50.892	-1.05924	0.346575	-3.0563	0.00224086	0.0309363
ENSG00000185129	503.277	-0.62355	0.204024	-3.05626	0.0022412	0.0309363
ENSG00000197283	710.698	-0.700022	0.228995	-3.05692	0.00223621	0.0309363
ENSG00000119686	331.231	1.0823	0.35411	3.0564	0.00224015	0.0309363
ENSG00000135083	2680.5	1.08712	0.3558	3.05542	0.00224745	0.0309958
ENSG00000122188	205.129	-0.742186	0.242936	-3.05506	0.00225013	0.0310059
ENSG00000164904	16.7175	-1.24713	0.408324	-3.05426	0.00225616	0.0310353
ENSG00000111445	146.365	-0.530704	0.173754	-3.05434	0.00225554	0.0310353
ENSG00000156508	64331.8	-0.722111	0.236604	-3.05198	0.00227335	0.0312081
ENSG00000165322	409.496	-0.550925	0.180523	-3.05182	0.00227459	0.0312081
ENSG00000110876	6604.12	0.721023	0.23626	3.05183	0.00227454	0.0312081
ENSG00000143226	13532	1.00672	0.330041	3.05028	0.00228629	0.0312878
ENSG00000168495	316.767	-0.583567	0.191308	-3.0504	0.00228535	0.0312878
ENSG00000139178	2235.63	0.853456	0.279756	3.05072	0.00228294	0.0312878
ENSG00000112367	742.672	0.614305	0.201475	3.04903	0.00229581	0.0313642
ENSG00000135678	170.547	0.834808	0.273785	3.04913	0.00229502	0.0313642
ENSG00000138613	869.317	0.875177	0.287077	3.04858	0.00229929	0.0313849
ENSG00000143970	2765.35	0.456906	0.149934	3.04738	0.00230848	0.0314643
ENSG00000114268	2303.21	0.880148	0.288829	3.0473	0.00230905	0.0314643
ENSG00000070718	264.705	-0.767531	0.251894	-3.04704	0.0023111	0.0314653
ENSG00000155265	118.522	-1.59136	0.522467	-3.04586	0.00232017	0.0315457
ENSG00000136111	598.304	-0.968536	0.317995	-3.04576	0.00232096	0.0315457
ENSG00000142657	10463	0.960592	0.315438	3.04526	0.00232479	0.0315644
ENSG00000173436	147.384	-0.536006	0.176027	-3.04502	0.00232666	0.0315644
ENSG00000125246	76.6014	-0.88326	0.290087	-3.04481	0.00232828	0.0315644
ENSG00000162961	150.423	-0.409765	0.134632	-3.04359	0.00233771	0.0316217
ENSG00000273033	869.756	0.807459	0.265306	3.0435	0.00233846	0.0316217
ENSG00000204020	497.978	1.31564	0.43221	3.04399	0.00233461	0.0316217
ENSG00000171488	1045.78	-0.552	0.181394	-3.04311	0.0023415	0.0316361
ENSG00000164172	126.586	-0.72165	0.237233	-3.04194	0.00235057	0.031678
ENSG00000108582	8538.52	1.04189	0.342476	3.04222	0.00234841	0.031678
ENSG00000005102	60.4129	-1.02977	0.338501	-3.04216	0.00234885	0.031678
ENSG00000160471	25.5448	1.47844	0.486081	3.04156	0.00235357	0.0316917
ENSG00000163681	2221.27	0.402548	0.132378	3.04089	0.00235878	0.0317351
ENSG00000228956	461.863	-0.702595	0.231181	-3.03916	0.00237238	0.031825
ENSG00000174705	537.81	1.87451	0.616812	3.03902	0.00237345	0.031825
ENSG00000112640	282.915	-0.409668	0.13479	-3.03931	0.00237119	0.031825
ENSG00000176490	21.2874	-1.82338	0.599929	-3.03933	0.00237106	0.031825
ENSG00000226312	1915.58	0.953714	0.314007	3.03723	0.0023876	0.0318666
ENSG00000246859	129.823	-0.801405	0.263762	-3.03837	0.00237863	0.0318666
ENSG00000120051	55.2451	1.03588	0.341119	3.0367	0.00239181	0.0318666
ENSG00000110108	411.89	-0.59852	0.197178	-3.03543	0.00240195	0.0318666
ENSG00000151135	300.666	-0.891662	0.293748	-3.03547	0.00240163	0.0318666
ENSG00000247556	4186.12	-0.448276	0.147671	-3.03563	0.00240031	0.0318666
ENSG00000074696	273.963	-0.631499	0.207997	-3.0361	0.00239659	0.0318666
ENSG00000177971	102.032	-0.660701	0.21765	-3.03562	0.00240043	0.0318666
ENSG00000134419	1843.77	-0.696784	0.229542	-3.03554	0.00240107	0.0318666
ENSG00000179958	108.511	-0.775086	0.255353	-3.03535	0.00240254	0.0318666
ENSG00000121057	311.778	-0.661259	0.217731	-3.03704	0.00238913	0.0318666
ENSG00000175711	680.572	0.967942	0.318687	3.03728	0.00238727	0.0318666
ENSG00000067900	4766.52	0.51918	0.170896	3.03798	0.00238168	0.0318666
ENSG00000176531	108.68	-0.892705	0.294274	-3.03358	0.00241669	0.0320277
ENSG00000197272	115.27	1.20935	0.398688	3.03332	0.0024188	0.032029
ENSG00000243244	97.5754	0.833654	0.274894	3.03264	0.00242428	0.032075
ENSG00000126953	78.2069	-0.606106	0.199945	-3.03136	0.00243456	0.0321842
ENSG00000160360	135.198	-0.59854	0.197482	-3.03085	0.00243862	0.0322112
ENSG00000135636	23600.2	1.16632	0.38505	3.02902	0.00245349	0.0323232
ENSG00000113048	408.926	-0.612327	0.20212	-3.02952	0.00244939	0.0323232
ENSG00000265479	26.0405	0.995666	0.328738	3.02875	0.00245568	0.0323232
ENSG00000204946	412.244	-0.540258	0.178349	-3.02922	0.00245188	0.0323232
ENSG00000147804	100.409	-0.578786	0.19111	-3.02856	0.00245724	0.0323232
ENSG00000183624	472.377	-0.552124	0.182425	-3.02657	0.00247343	0.0324826
ENSG00000142546	1544.58	-0.603765	0.199474	-3.02678	0.0024717	0.0324826
ENSG00000135624	1164.69	-0.496668	0.164179	-3.02516	0.00248504	0.0325262
ENSG00000153563	943.69	-0.934929	0.309125	-3.02444	0.00249096	0.0325262
ENSG00000115694	697.76	-0.391957	0.12959	-3.02458	0.00248976	0.0325262
ENSG00000114391	2770.64	-0.618418	0.204474	-3.02443	0.00249103	0.0325262
ENSG00000268170	158.327	1.51851	0.502041	3.02468	0.00248898	0.0325262
ENSG00000148358	1413.45	0.405976	0.134199	3.02518	0.00248485	0.0325262
ENSG00000257494	12.193	1.52412	0.503822	3.02511	0.00248544	0.0325262
ENSG00000182568	3730.69	-0.571428	0.18899	-3.02359	0.00249799	0.0325371
ENSG00000148950	151.497	-0.620422	0.205188	-3.02368	0.00249722	0.0325371
ENSG00000104872	619.374	-0.438127	0.144899	-3.02366	0.00249736	0.0325371
ENSG00000215417	183.372	-0.784941	0.259645	-3.02313	0.00250176	0.0325596
ENSG00000036549	683.35	-0.491967	0.162832	-3.02131	0.00251683	0.0326758
ENSG00000075886	31.6275	-0.842675	0.278909	-3.02132	0.00251672	0.0326758
ENSG00000059377	3721.34	0.990176	0.327697	3.02162	0.00251422	0.0326758
ENSG00000178952	861.85	-0.447841	0.148254	-3.02077	0.00252134	0.0327077
ENSG00000116771	148.455	-0.906945	0.300422	-3.01891	0.0025369	0.0328027
ENSG00000255476	25.1037	1.14698	0.379915	3.01904	0.00253574	0.0328027
ENSG00000183283	7392.83	0.507083	0.167946	3.01933	0.00253337	0.0328027
ENSG00000169738	445.712	-0.589824	0.195372	-3.01897	0.00253635	0.0328027
ENSG00000027697	4910.58	0.910614	0.301671	3.01857	0.00253975	0.032813
ENSG00000272477	93.1909	-1.04167	0.345237	-3.01726	0.00255069	0.0328745
ENSG00000162337	120.772	-0.681579	0.225865	-3.01764	0.00254753	0.0328745
ENSG00000250548	167.183	0.95773	0.3174	3.01742	0.00254937	0.0328745
ENSG00000197471	2495.57	-0.628909	0.20847	-3.01678	0.00255472	0.0328998
ENSG00000128059	176.152	-0.740453	0.245474	-3.01642	0.00255779	0.0329127
ENSG00000254860	66.6169	-0.88083	0.292083	-3.01569	0.00256398	0.0329658
ENSG00000252908	58.8838	1.0406	0.345115	3.01522	0.00256789	0.0329894
ENSG00000124613	23.5476	-1.32636	0.439971	-3.01466	0.00257264	0.0329972
ENSG00000128951	378.476	-0.745764	0.247375	-3.01472	0.00257221	0.0329972
ENSG00000196693	383.161	-0.506521	0.168061	-3.01391	0.00257904	0.0330248
ENSG00000177595	258.594	-0.65893	0.218616	-3.01409	0.00257748	0.0330248
ENSG00000165923	33.7017	-0.808458	0.268282	-3.01347	0.0025828	0.0330248
ENSG00000227354	33.9408	-0.742031	0.246281	-3.01295	0.00258722	0.0330248
ENSG00000178921	435.458	-0.710896	0.235928	-3.01319	0.00258521	0.0330248
ENSG00000171970	26.6013	-0.849206	0.281834	-3.01315	0.00258554	0.0330248
ENSG00000127947	2758.48	0.668539	0.221913	3.01262	0.00259003	0.0330343
ENSG00000171680	33.7976	-1.12081	0.372249	-3.0109	0.00260473	0.0331951
ENSG00000124466	13.0404	-1.66553	0.553347	-3.00992	0.0026132	0.0332765
ENSG00000112992	817.271	-0.342226	0.113717	-3.00946	0.00261716	0.0333004
ENSG00000222057	34.658	0.711964	0.236664	3.00833	0.00262687	0.0333706
ENSG00000181191	102.876	-0.692026	0.230025	-3.00848	0.00262556	0.0333706
ENSG00000135919	82.5366	-1.08336	0.360272	-3.00707	0.00263781	0.033435
ENSG00000170017	534.952	0.995728	0.331161	3.00678	0.00264032	0.033435
ENSG00000188827	488.155	0.526335	0.175048	3.0068	0.00264011	0.033435
ENSG00000125834	1129.4	0.499219	0.165993	3.00748	0.00263424	0.033435
ENSG00000100263	136.61	-0.538491	0.179144	-3.00591	0.00264791	0.0335045
ENSG00000128581	24.9447	-1.1615	0.386473	-3.00539	0.00265237	0.0335342
ENSG00000125485	197.683	-0.565993	0.188346	-3.00507	0.00265517	0.033543
ENSG00000197093	159.834	-0.974907	0.324528	-3.00408	0.00266384	0.0335728
ENSG00000134287	2116.11	0.57078	0.189996	3.00416	0.00266316	0.0335728
ENSG00000132205	3291.24	1.00109	0.333242	3.0041	0.00266371	0.0335728
ENSG00000162551	12963.9	1.30363	0.434611	2.99954	0.00270387	0.0338251
ENSG00000116521	319.015	-0.421959	0.140685	-2.99933	0.00270578	0.0338251
ENSG00000115368	419.08	-0.532929	0.177599	-3.00074	0.00269327	0.0338251
ENSG00000269506	157.406	0.661234	0.22049	2.99893	0.00270932	0.0338251
ENSG00000112242	1457.88	0.790044	0.263343	3.00006	0.00269926	0.0338251
ENSG00000106351	188.102	-0.804656	0.268244	-2.99972	0.00270228	0.0338251
ENSG00000155926	9875.56	0.960712	0.320158	3.00074	0.0026932	0.0338251
ENSG00000110619	1312.35	0.562882	0.187626	3.00002	0.00269962	0.0338251
ENSG00000182199	413.099	-0.629973	0.209917	-3.00106	0.00269045	0.0338251
ENSG00000090565	334.292	-0.683263	0.227798	-2.99942	0.00270492	0.0338251
ENSG00000160113	48.912	-0.812641	0.270797	-3.00093	0.00269158	0.0338251
ENSG00000100266	4001.85	0.797591	0.265949	2.99904	0.00270831	0.0338251
ENSG00000138363	513.456	-0.591292	0.197215	-2.9982	0.00271576	0.0338525
ENSG00000163466	8060.73	0.395768	0.131999	2.99826	0.00271528	0.0338525
ENSG00000273247	535.728	0.619357	0.206699	2.99642	0.00273167	0.0339712
ENSG00000064763	1269.69	0.673741	0.224816	2.99686	0.00272777	0.0339712
ENSG00000174171	69.5994	-1.27744	0.426289	-2.99664	0.00272972	0.0339712
ENSG00000135842	18605	1.19481	0.398858	2.99559	0.00273917	0.0339944
ENSG00000163803	1927.97	1.28857	0.430235	2.99503	0.0027442	0.0339944
ENSG00000021355	9580.14	0.971075	0.324191	2.99538	0.00274101	0.0339944
ENSG00000149136	722.25	-0.533573	0.178106	-2.99582	0.0027371	0.0339944
ENSG00000166896	112.062	-0.59387	0.19827	-2.99526	0.00274213	0.0339944
ENSG00000163754	4948.29	1.33946	0.447346	2.99423	0.00275139	0.034057
ENSG00000146281	258.075	-0.596688	0.199363	-2.99297	0.00276273	0.0341709
ENSG00000231160	186.801	-0.528131	0.176575	-2.99097	0.00278092	0.0343687
ENSG00000198034	7901.59	-0.742424	0.248241	-2.99074	0.00278304	0.0343687
ENSG00000088876	95.9621	-0.552071	0.184673	-2.98945	0.00279481	0.0344874
ENSG00000250069	396.658	1.38464	0.463393	2.98805	0.00280762	0.0346186
ENSG00000180198	269.773	-0.695198	0.232791	-2.98636	0.00282318	0.0347391
ENSG00000164818	199.952	-0.500191	0.167496	-2.98628	0.00282393	0.0347391
ENSG00000175806	752.115	0.731637	0.244981	2.98651	0.00282184	0.0347391
ENSG00000244879	1525.56	-0.834489	0.279486	-2.9858	0.00282838	0.034767
ENSG00000198931	564.788	-0.709271	0.23757	-2.98552	0.00283096	0.034772
ENSG00000211847	14.9296	-1.22805	0.411418	-2.98493	0.00283644	0.0348125
ENSG00000135318	181.907	-0.777841	0.260613	-2.98467	0.00283888	0.0348156
ENSG00000132436	119.768	-0.643182	0.215562	-2.98375	0.00284741	0.0348934
ENSG00000084112	2386.78	0.904694	0.303273	2.9831	0.00285344	0.0349404
ENSG00000165959	1058.35	1.08767	0.364701	2.98236	0.00286037	0.0349983
ENSG00000151948	4221.31	1.02449	0.343572	2.98188	0.0028648	0.0349989
ENSG00000159199	173.514	-0.648743	0.217558	-2.98194	0.00286431	0.0349989
ENSG00000252222	37.7917	1.26961	0.425857	2.98131	0.00287016	0.0350259
ENSG00000267212	33.5814	1.16413	0.390493	2.98118	0.00287141	0.0350259
ENSG00000112062	12002.6	0.876467	0.29405	2.98067	0.00287621	0.0350449
ENSG00000177106	30.4855	-1.02459	0.343758	-2.98054	0.00287736	0.0350449
ENSG00000136935	803.021	0.666151	0.223538	2.98004	0.00288212	0.0350761
ENSG00000198720	23.2989	-1.2171	0.408451	-2.9798	0.00288437	0.0350767
ENSG00000177034	326.219	-0.620102	0.208155	-2.97904	0.00289152	0.0351101
ENSG00000233006	171.466	0.851543	0.285834	2.97916	0.00289042	0.0351101
ENSG00000176928	248.305	-1.18306	0.397259	-2.97807	0.00290074	0.0351624
ENSG00000182759	36.3102	-1.26104	0.423444	-2.97806	0.0029008	0.0351624
ENSG00000071894	1307.34	-0.697444	0.234263	-2.97719	0.00290906	0.0351624
ENSG00000165724	104.418	-0.701097	0.235485	-2.97725	0.00290846	0.0351624
ENSG00000200138	41.7409	0.956317	0.321149	2.97779	0.00290331	0.0351624
ENSG00000104863	16.5598	-1.02282	0.343523	-2.97743	0.00290681	0.0351624
ENSG00000273064	42.672	0.685158	0.230192	2.97647	0.00291592	0.0351919
ENSG00000251369	231.336	-0.613747	0.206193	-2.97656	0.00291498	0.0351919
ENSG00000158747	24.568	-1.85062	0.621882	-2.97584	0.00292186	0.0352218
ENSG00000104907	375.334	-0.492419	0.165478	-2.97574	0.00292282	0.0352218
ENSG00000176978	637.154	-0.551667	0.185409	-2.97541	0.00292599	0.0352334
ENSG00000179051	1320.25	-0.481682	0.161924	-2.97474	0.00293235	0.0352834
ENSG00000134709	218.584	-0.858714	0.288749	-2.97391	0.00294034	0.0353529
ENSG00000230928	22.7487	0.888981	0.299043	2.97275	0.00295142	0.0354593
ENSG00000110077	2620.63	0.885528	0.297932	2.97225	0.00295624	0.0354905
ENSG00000180479	92.4349	-0.703723	0.236809	-2.9717	0.0029616	0.0355281
ENSG00000123739	230.255	-0.457054	0.153845	-2.97087	0.00296962	0.0355669
ENSG00000236345	46.3009	1.22695	0.412976	2.97099	0.00296844	0.0355669
ENSG00000258035	83.979	0.997081	0.335642	2.97067	0.00297153	0.0355669
ENSG00000131116	199.32	-0.640262	0.215563	-2.97018	0.00297624	0.0355699
ENSG00000226772	42.2089	1.31543	0.442874	2.97022	0.00297589	0.0355699
ENSG00000110031	711.716	-0.514782	0.173344	-2.96971	0.00298077	0.0355974
ENSG00000116574	879.256	1.18899	0.400465	2.96902	0.00298754	0.0356271
ENSG00000103569	13062.3	1.06145	0.357512	2.969	0.00298773	0.0356271
ENSG00000010165	369.843	-0.47323	0.159443	-2.96802	0.00299724	0.0357019
ENSG00000257284	202.518	0.628432	0.211743	2.96789	0.00299848	0.0357019
ENSG00000242256	32.2307	0.938116	0.316178	2.96705	0.00300673	0.0357733
ENSG00000243650	104.359	0.882463	0.297484	2.96642	0.00301289	0.0358199
ENSG00000107672	285.022	-0.478155	0.161276	-2.96482	0.00302862	0.0359533
ENSG00000159082	1268.5	0.439052	0.148085	2.96487	0.0030281	0.0359533
ENSG00000162521	2017.28	-0.384637	0.129746	-2.96454	0.00303138	0.0359593
ENSG00000198001	1801.41	0.55234	0.186349	2.96401	0.00303655	0.0359938
ENSG00000250365	29.3554	-0.834232	0.281477	-2.96377	0.00303896	0.0359956
ENSG00000227191	105.727	-0.86643	0.292382	-2.96335	0.00304308	0.0360141
ENSG00000205885	677.224	0.862424	0.291049	2.96315	0.00304503	0.0360141
ENSG00000134909	399.353	-0.65365	0.220631	-2.96264	0.00305009	0.0360205
ENSG00000182670	1674.22	-0.50345	0.169925	-2.96277	0.00304884	0.0360205
ENSG00000163220	108406	0.928641	0.313568	2.96153	0.00306117	0.0361246
ENSG00000196505	1324.06	0.459518	0.155222	2.96039	0.00307247	0.0361979
ENSG00000245711	21.2963	-0.967446	0.326785	-2.9605	0.00307144	0.0361979
ENSG00000147130	383.397	-0.550361	0.185919	-2.96022	0.0030742	0.0361979
ENSG00000147180	72.8624	-1.16365	0.39316	-2.95972	0.00307914	0.0362293
ENSG00000072736	3056.36	-0.425077	0.14365	-2.95912	0.00308518	0.0362737
ENSG00000211845	11.9876	-1.40942	0.47645	-2.95817	0.00309471	0.0363321
ENSG00000126353	3833.7	-0.898499	0.303714	-2.95837	0.00309271	0.0363321
ENSG00000131503	238.821	0.488303	0.165116	2.95733	0.00310311	0.0364039
ENSG00000118197	483.113	0.510735	0.172784	2.95591	0.00311751	0.0364663
ENSG00000148985	562.081	0.59468	0.201175	2.95604	0.0031162	0.0364663
ENSG00000140332	10097.1	0.924076	0.312621	2.9559	0.00311758	0.0364663
ENSG00000167721	310.947	-0.425456	0.143914	-2.95631	0.00311339	0.0364663
ENSG00000106701	176.649	0.985577	0.333477	2.95545	0.00312209	0.0364923
ENSG00000075568	2270.39	0.435855	0.147516	2.95463	0.00313046	0.0365574
ENSG00000234193	16.3621	0.993291	0.336278	2.95377	0.00313913	0.0365574
ENSG00000235880	51.3626	1.05357	0.356656	2.95403	0.00313656	0.0365574
ENSG00000174177	128.992	-0.619058	0.209578	-2.95382	0.00313863	0.0365574
ENSG00000102043	58.3229	-0.647941	0.219314	-2.9544	0.00313275	0.0365574
ENSG00000166681	166.371	-0.700962	0.237337	-2.95344	0.00314253	0.0365703
ENSG00000185920	98.0997	-1.10346	0.373696	-2.95282	0.00314883	0.0365907
ENSG00000169683	118.585	-0.951563	0.322256	-2.95282	0.00314887	0.0365907
ENSG00000108788	857.736	0.444586	0.150666	2.95081	0.0031694	0.0367888
ENSG00000171291	268.017	-0.633055	0.214544	-2.9507	0.00317054	0.0367888
ENSG00000145293	210.966	-0.575657	0.195128	-2.95016	0.00317614	0.0368271
ENSG00000112333	23.752	1.68742	0.572124	2.94939	0.00318399	0.0368377
ENSG00000076685	1806.13	0.558661	0.189389	2.9498	0.00317976	0.0368377
ENSG00000135446	177.018	-0.719506	0.243935	-2.94958	0.00318202	0.0368377
ENSG00000159228	83.6307	-0.702467	0.238216	-2.94886	0.00318946	0.0368743
ENSG00000133030	2523.79	-0.447384	0.151735	-2.94846	0.00319358	0.0368951
ENSG00000259807	56.1802	1.23116	0.417699	2.94747	0.00320384	0.0369869
ENSG00000163606	205.02	-0.9672	0.328355	-2.94559	0.00322335	0.0371851
ENSG00000057704	1842.94	1.06188	0.360649	2.94435	0.00323638	0.0373085
ENSG00000163013	435.102	-0.613238	0.208305	-2.94395	0.00324054	0.0373294
ENSG00000252906	39.2597	0.827177	0.281048	2.94319	0.00324854	0.0373656
ENSG00000172922	534.383	-0.485471	0.164939	-2.94334	0.00324692	0.0373656
ENSG00000134759	778.363	-0.509663	0.173179	-2.94298	0.00325071	0.0373656
ENSG00000043143	1294.34	-0.423992	0.14411	-2.94214	0.00325951	0.0373859
ENSG00000137275	1034.1	0.387624	0.131742	2.9423	0.00325782	0.0373859
ENSG00000177398	16.3863	-0.95489	0.324544	-2.94225	0.00325835	0.0373859
ENSG00000234428	35.8909	0.836816	0.284543	2.94092	0.00327244	0.0375072
ENSG00000144713	5056.74	-0.558313	0.18992	-2.93972	0.00328505	0.0375746
ENSG00000130935	435.942	-0.59313	0.20174	-2.94007	0.00328136	0.0375746
ENSG00000242114	13.6154	-1.22694	0.417371	-2.93969	0.00328539	0.0375746
ENSG00000167191	19.3486	-1.78053	0.605768	-2.93929	0.00328964	0.0375962
ENSG00000198399	3394.61	0.451524	0.153678	2.93812	0.00330214	0.037712
ENSG00000198429	67.2958	-0.739175	0.251664	-2.93715	0.00331247	0.0377944
ENSG00000206739	21.1051	0.825888	0.281202	2.937	0.00331409	0.0377944
ENSG00000150337	550.453	1.14019	0.388409	2.93555	0.0033296	0.0379441
ENSG00000005059	565.931	-0.631081	0.215078	-2.93419	0.00334418	0.038083
ENSG00000125703	167.213	-0.608041	0.207259	-2.93373	0.00334913	0.0380944
ENSG00000252577	26.0105	1.04807	0.357259	2.93366	0.00334995	0.0380944
ENSG00000198648	312.337	-0.48423	0.165091	-2.93311	0.00335585	0.038107
ENSG00000198081	319.853	-0.455792	0.155395	-2.93312	0.00335578	0.038107
ENSG00000105339	11791.2	0.860374	0.293414	2.93228	0.0033648	0.0381815
ENSG00000157593	220.007	-0.592898	0.202217	-2.93199	0.00336792	0.0381898
ENSG00000188305	1147.76	0.91045	0.310578	2.93147	0.00337359	0.0382268
ENSG00000167094	133.275	-1.03964	0.354816	-2.93009	0.00338867	0.0383432
ENSG00000074071	309.089	-0.443923	0.151501	-2.93017	0.00338771	0.0383432
ENSG00000204406	2037.92	0.427878	0.146067	2.92932	0.00339709	0.0384098
ENSG00000167110	758.199	0.58275	0.198966	2.92889	0.00340178	0.0384098
ENSG00000126457	524.536	-0.592994	0.202459	-2.92896	0.00340097	0.0384098
ENSG00000137720	30.9614	-0.671635	0.229361	-2.92829	0.00340836	0.0384244
ENSG00000200840	21.6581	0.803568	0.274421	2.92823	0.003409	0.0384244
ENSG00000079462	92.8108	-0.741034	0.253076	-2.92811	0.00341031	0.0384244
ENSG00000164338	185.461	-0.547814	0.187134	-2.92738	0.00341826	0.0384868
ENSG00000197249	15321.9	1.03683	0.354208	2.92716	0.00342071	0.0384872
ENSG00000184752	186.159	-0.54287	0.18548	-2.92685	0.00342416	0.0384989
ENSG00000068650	5832.43	0.740779	0.253132	2.92645	0.00342853	0.0385209
ENSG00000125454	78.0692	-0.702227	0.24	-2.92594	0.00343413	0.0385566
ENSG00000090266	224.605	-0.405855	0.138737	-2.92536	0.00344059	0.0385748
ENSG00000104823	438.674	-0.47405	0.162042	-2.92547	0.00343936	0.0385748
ENSG00000196220	110.07	-0.683134	0.233572	-2.92472	0.00344765	0.0385999
ENSG00000260234	23.6465	2.10733	0.720523	2.92472	0.00344767	0.0385999
ENSG00000185304	39.4918	1.90028	0.650236	2.92244	0.00347298	0.038856
ENSG00000010539	633.689	0.550937	0.188641	2.92056	0.00349401	0.0390537
ENSG00000152475	42.1734	-0.697756	0.238923	-2.92042	0.00349555	0.0390537
ENSG00000197756	4898.4	-0.653133	0.22381	-2.91825	0.00352001	0.0392719
ENSG00000104133	4178.41	0.393944	0.134989	2.91835	0.00351891	0.0392719
ENSG00000211734	72.1236	-1.08319	0.371218	-2.91792	0.00352372	0.0392858
ENSG00000137145	1116.73	-0.370234	0.126905	-2.91741	0.00352956	0.0393234
ENSG00000198734	2507.79	1.03938	0.356315	2.91703	0.00353382	0.0393433
ENSG00000073737	688.717	1.51413	0.519217	2.91618	0.0035435	0.0393853
ENSG00000182504	364.87	-0.630167	0.216103	-2.91604	0.003545	0.0393853
ENSG00000039319	2576.93	0.682995	0.234198	2.91631	0.00354194	0.0393853
ENSG00000118263	3301.03	0.738546	0.253351	2.91511	0.00355563	0.0394618
ENSG00000151552	112.812	-0.692502	0.23757	-2.91493	0.00355765	0.0394618
ENSG00000164587	9221.03	-0.652474	0.223849	-2.91479	0.00355931	0.0394618
ENSG00000152894	221.732	-0.80656	0.276893	-2.9129	0.00358093	0.039674
ENSG00000185101	363.652	-1.0044	0.34484	-2.91267	0.00358352	0.039675
ENSG00000251139	916.127	1.234	0.423723	2.91229	0.00358794	0.0396842
ENSG00000103423	374.95	-0.503334	0.172838	-2.91217	0.00358932	0.0396842
ENSG00000163565	3961.5	0.727796	0.249951	2.91176	0.00359401	0.0397085
ENSG00000223799	179.222	0.741498	0.254677	2.91152	0.0035967	0.0397107
ENSG00000150457	730.724	0.790962	0.27175	2.91062	0.00360707	0.0397976
ENSG00000164989	54.4852	-0.818905	0.281374	-2.91037	0.00360996	0.0398019
ENSG00000107738	17148.2	0.780418	0.268195	2.90989	0.00361553	0.0398357
ENSG00000239265	23.4515	2.21462	0.761529	2.90813	0.00363601	0.0400062
ENSG00000177105	5208.78	0.85027	0.292376	2.90814	0.00363586	0.0400062
ENSG00000272754	104.161	0.870859	0.299504	2.90767	0.00364131	0.0400193
ENSG00000136997	1820.21	-0.775258	0.266632	-2.90759	0.00364223	0.0400193
ENSG00000115042	173.425	-0.648837	0.223206	-2.9069	0.00365028	0.0400802
ENSG00000257923	3829.1	0.583356	0.200939	2.90315	0.00369425	0.040535
ENSG00000104419	2263.11	0.58349	0.201017	2.90269	0.00369972	0.040542
ENSG00000124243	287.921	-0.604925	0.208403	-2.90267	0.00369997	0.040542
ENSG00000180871	12016.1	1.10097	0.379454	2.90145	0.00371437	0.0406299
ENSG00000203485	864.237	-0.701637	0.241832	-2.90135	0.00371563	0.0406299
ENSG00000140575	19162.6	0.72136	0.248605	2.90163	0.00371223	0.0406299
ENSG00000133657	3895.29	0.845138	0.291425	2.90002	0.00373144	0.0407747
ENSG00000213994	25.5072	1.35761	0.468206	2.89961	0.0037363	0.0407999
ENSG00000198182	78.5623	-0.69542	0.24003	-2.89722	0.00376484	0.0410834
ENSG00000185049	347.101	-0.410131	0.141584	-2.89674	0.00377059	0.0410898
ENSG00000161921	1245.53	1.01332	0.349796	2.89688	0.00376888	0.0410898
ENSG00000198242	2021.12	-0.705083	0.243444	-2.89629	0.00377608	0.0411057
ENSG00000251179	29.9554	1.36629	0.471752	2.89619	0.00377719	0.0411057
ENSG00000110455	327.635	-1.19708	0.413384	-2.89581	0.00378182	0.0411255
ENSG00000063587	445.709	-0.566065	0.195491	-2.89561	0.00378418	0.0411255
ENSG00000006047	14.7223	1.88845	0.652253	2.89527	0.00378832	0.0411425
ENSG00000123154	59.6216	-0.60575	0.209302	-2.89414	0.00380196	0.0412626
ENSG00000108679	377.321	-0.739494	0.255547	-2.89377	0.00380642	0.0412829
ENSG00000170892	1807.8	0.795605	0.274998	2.89313	0.00381425	0.0413396
ENSG00000123836	6451.99	1.41271	0.488349	2.89283	0.00381789	0.041351
ENSG00000177425	135.059	-1.03146	0.356616	-2.89236	0.00382357	0.0413563
ENSG00000103507	838.495	0.661844	0.228818	2.89245	0.00382247	0.0413563
ENSG00000176986	1130.52	0.334519	0.115687	2.89159	0.00383302	0.0414304
ENSG00000143390	541.558	-0.489516	0.169317	-2.89113	0.00383861	0.0414347
ENSG00000132698	19.4655	-1.14794	0.397049	-2.89119	0.00383789	0.0414347
ENSG00000137411	291.876	-0.61622	0.21321	-2.8902	0.00385	0.0415013
ENSG00000130255	1658	-0.609779	0.210981	-2.89021	0.00384986	0.0415013
ENSG00000116824	536.731	-0.882897	0.30558	-2.88924	0.00386169	0.0415675
ENSG00000144354	195.824	-0.744249	0.257599	-2.88918	0.00386252	0.0415675
ENSG00000221890	25.6771	-1.28174	0.443654	-2.88906	0.00386395	0.0415675
ENSG00000104804	13.5701	1.1806	0.408888	2.88735	0.00388503	0.041766
ENSG00000107566	1365.89	1.18535	0.410617	2.88675	0.00389244	0.0418175
ENSG00000114529	75.9377	-1.00881	0.349542	-2.88609	0.00390063	0.0418209
ENSG00000163659	1524.58	0.968458	0.335551	2.88617	0.00389955	0.0418209
ENSG00000128626	138.854	-0.564544	0.195601	-2.8862	0.00389926	0.0418209
ENSG00000203739	298.731	0.709166	0.245851	2.88453	0.00391993	0.0418988
ENSG00000197329	5111.85	0.940434	0.326012	2.88465	0.00391843	0.0418988
ENSG00000071462	346.386	-0.467845	0.162196	-2.88445	0.00392103	0.0418988
ENSG00000269365	20.2958	0.855877	0.296635	2.88528	0.00391061	0.0418988
ENSG00000197586	427.267	-0.479868	0.166347	-2.88475	0.00391727	0.0418988
ENSG00000225978	15.5608	-1.24073	0.430191	-2.88413	0.00392492	0.0419123
ENSG00000185112	144.712	-0.80694	0.279898	-2.88297	0.0039394	0.0420388
ENSG00000117632	417.001	-0.889821	0.308764	-2.88188	0.00395306	0.0421308
ENSG00000102977	168.897	-0.546961	0.189794	-2.88186	0.00395331	0.0421308
ENSG00000135932	6011.77	0.609068	0.211425	2.88077	0.00396703	0.0421387
ENSG00000204120	1838.18	0.285499	0.0990943	2.88109	0.00396304	0.0421387
ENSG00000123064	606.556	-0.465602	0.161618	-2.88088	0.0039657	0.0421387
ENSG00000068097	249.465	-0.534543	0.185557	-2.88075	0.00396727	0.0421387
ENSG00000108622	252.715	-0.566589	0.196656	-2.88111	0.00396273	0.0421387
ENSG00000103319	392.265	-0.717144	0.248972	-2.88042	0.00397144	0.0421549
ENSG00000144152	84.7254	-0.877864	0.304824	-2.87991	0.00397795	0.0421794
ENSG00000171316	3167.81	0.636746	0.221137	2.87942	0.00398406	0.0421794
ENSG00000165383	73.5235	0.85315	0.296254	2.8798	0.00397934	0.0421794
ENSG00000111249	64.067	-1.05226	0.365445	-2.8794	0.00398433	0.0421794
ENSG00000215196	178.58	1.38335	0.480467	2.87917	0.00398718	0.0421816
ENSG00000139880	31.9153	-0.963955	0.334889	-2.87843	0.00399658	0.042253
ENSG00000163519	464.697	-0.914751	0.317917	-2.87732	0.00401064	0.0423651
ENSG00000151327	838.266	0.588363	0.204493	2.87718	0.0040125	0.0423651
ENSG00000249667	49.3509	-1.28383	0.446274	-2.87678	0.00401758	0.0423726
ENSG00000257093	1149.04	-0.418747	0.145565	-2.8767	0.00401853	0.0423726
ENSG00000204954	88.7879	-0.606567	0.210902	-2.87606	0.00402677	0.0424315
ENSG00000196262	2140.44	-0.5136	0.178595	-2.87578	0.00403027	0.0424403
ENSG00000267734	37.8759	1.10412	0.383995	2.87535	0.00403581	0.0424426
ENSG00000189067	12998.7	0.884089	0.307459	2.87547	0.00403429	0.0424426
ENSG00000158966	264.991	-0.916393	0.318746	-2.875	0.00404032	0.042462
ENSG00000050165	8.77645	-2.03861	0.709343	-2.87394	0.00405381	0.0425757
ENSG00000203710	11005.9	1.10078	0.383322	2.8717	0.00408268	0.042634
ENSG00000118564	8068.23	0.745885	0.259741	2.87165	0.00408331	0.042634
ENSG00000250698	88.8065	1.03626	0.360677	2.8731	0.00406459	0.042634
ENSG00000146021	360.694	-0.926015	0.32245	-2.87181	0.00408129	0.042634
ENSG00000204536	162.366	-0.481259	0.167514	-2.87294	0.0040667	0.042634
ENSG00000171453	160.068	-0.693192	0.24131	-2.87262	0.00407078	0.042634
ENSG00000221869	6651.27	1.16247	0.404811	2.87164	0.00408343	0.042634
ENSG00000107679	521.631	-0.666209	0.231942	-2.87231	0.00407482	0.042634
ENSG00000102699	3557.87	0.55965	0.194831	2.8725	0.00407244	0.042634
ENSG00000163608	748.331	-0.428995	0.149407	-2.87131	0.00408771	0.0426508
ENSG00000107890	286.914	-0.850995	0.296483	-2.8703	0.00410082	0.0427596
ENSG00000211829	69.5295	-0.995446	0.346907	-2.86949	0.00411136	0.0428414
ENSG00000115271	18484.5	0.898389	0.313125	2.86911	0.00411628	0.0428647
ENSG00000134686	6227.6	0.948432	0.330635	2.86852	0.004124	0.0429171
ENSG00000163810	32.285	0.792658	0.276356	2.86826	0.00412742	0.0429246
ENSG00000144118	3639.66	0.846919	0.295349	2.86752	0.00413703	0.0429405
ENSG00000106477	161.835	-0.678392	0.236564	-2.86769	0.00413474	0.0429405
ENSG00000106123	385.548	-0.619616	0.216066	-2.86771	0.00413454	0.0429405
ENSG00000078795	49.8483	0.596811	0.208173	2.86691	0.00414506	0.0429769
ENSG00000174206	183.105	-0.627108	0.218745	-2.86684	0.00414592	0.0429769
ENSG00000121807	1352.26	1.11676	0.389606	2.86638	0.00415193	0.0430112
ENSG00000158321	924.218	-0.773402	0.269911	-2.86539	0.00416491	0.0430338
ENSG00000188321	219.208	-0.553876	0.193282	-2.86564	0.00416166	0.0430338
ENSG00000197961	896.238	-0.488142	0.17033	-2.86587	0.00415865	0.0430338
ENSG00000177663	16083	0.822548	0.287061	2.86541	0.00416475	0.0430338
ENSG00000167775	100.029	-0.823292	0.287379	-2.86483	0.00417239	0.0430832
ENSG00000144893	431.38	1.06799	0.372917	2.86389	0.00418468	0.0431821
ENSG00000167085	249.242	-0.536931	0.187501	-2.86362	0.00418827	0.0431912
ENSG00000154473	865.435	-0.489375	0.170919	-2.8632	0.00419381	0.0432204
ENSG00000236911	272.882	1.33893	0.467831	2.862	0.00420981	0.0432628
ENSG00000113068	806.759	0.785509	0.274458	2.86204	0.00420922	0.0432628
ENSG00000106086	257.984	-0.545777	0.190704	-2.8619	0.00421107	0.0432628
ENSG00000136205	563.602	0.713884	0.249443	2.86191	0.00421094	0.0432628
ENSG00000155659	390.448	0.908038	0.317288	2.86187	0.0042115	0.0432628
ENSG00000185420	155.835	-0.643228	0.224799	-2.86134	0.00421852	0.043291
ENSG00000147799	17.5401	-0.995794	0.348052	-2.86105	0.00422237	0.043291
ENSG00000107438	442.365	-0.618863	0.216306	-2.86105	0.00422239	0.043291
ENSG00000077984	3258.88	1.17315	0.410177	2.86011	0.00423493	0.0433917
ENSG00000119335	2557.66	-0.478157	0.167239	-2.85912	0.00424814	0.0434711
ENSG00000130638	877.144	-0.510124	0.178413	-2.85923	0.00424666	0.0434711
ENSG00000130844	223.71	-0.848642	0.296874	-2.85859	0.00425526	0.0435161
ENSG00000171475	1361.75	0.496452	0.173689	2.85828	0.00425943	0.0435308
ENSG00000105717	79.396	-0.792521	0.277319	-2.8578	0.00426593	0.0435693
ENSG00000104714	1071.28	0.635085	0.22229	2.85701	0.0042765	0.0436494
ENSG00000171444	479.352	0.54673	0.191379	2.85679	0.00427952	0.0436522
ENSG00000166987	2550.27	0.760469	0.26624	2.85633	0.00428574	0.0436877
ENSG00000211799	44.6935	-1.18926	0.416444	-2.85575	0.00429353	0.0437112
ENSG00000088808	141.604	-0.662653	0.232035	-2.85584	0.00429233	0.0437112
ENSG00000273112	96.6552	1.09355	0.383004	2.8552	0.00430094	0.0437587
ENSG00000075223	146.803	1.11408	0.390277	2.85459	0.00430926	0.043786
ENSG00000120896	154.434	-0.926705	0.324653	-2.85444	0.00431123	0.043786
ENSG00000128016	6167.76	0.848714	0.297357	2.85419	0.00431461	0.043786
ENSG00000125877	263.628	-0.50646	0.177438	-2.85429	0.00431331	0.043786
ENSG00000273302	48.6265	0.705967	0.24737	2.85389	0.00431869	0.0437892
ENSG00000245293	61.9058	1.15386	0.404389	2.85335	0.00432612	0.0437892
ENSG00000183691	208.542	-1.28577	0.450623	-2.85331	0.0043266	0.0437892
ENSG00000178078	30.3118	-1.01242	0.35484	-2.85316	0.00432865	0.0437892
ENSG00000130299	183.721	-0.702808	0.246294	-2.85353	0.00432358	0.0437892
ENSG00000213742	44.5466	-0.599568	0.21019	-2.8525	0.00433761	0.043852
ENSG00000169189	373.032	-0.481079	0.168669	-2.85221	0.00434169	0.0438654
ENSG00000151131	315.867	-0.714344	0.25051	-2.85156	0.00435056	0.0439272
ENSG00000165795	71.5231	-0.725382	0.25452	-2.85	0.00437198	0.0440875
ENSG00000183530	2272.4	0.325888	0.114342	2.85012	0.00437032	0.0440875
ENSG00000241860	121.153	1.2433	0.436518	2.84822	0.00439645	0.0442545
ENSG00000115590	9658.24	1.96269	0.689039	2.84844	0.00439337	0.0442545
ENSG00000231500	7148.31	-0.774266	0.271857	-2.84806	0.0043986	0.0442545
ENSG00000165819	832.634	-0.281483	0.0988358	-2.84799	0.00439964	0.0442545
ENSG00000226756	52.5342	0.769941	0.270476	2.84661	0.00441873	0.0444185
ENSG00000129422	78.359	-1.11697	0.392418	-2.84638	0.00442201	0.0444235
ENSG00000256249	41.1249	1.45854	0.51264	2.84515	0.00443903	0.0445609
ENSG00000185043	566.972	-0.466914	0.164118	-2.84499	0.00444127	0.0445609
ENSG00000196776	3728.36	-0.405431	0.142529	-2.84455	0.00444746	0.0445949
ENSG00000127995	415.709	-0.614989	0.216245	-2.84395	0.00445586	0.0446447
ENSG00000211935	17.4641	-1.45682	0.512281	-2.84379	0.00445803	0.0446447
ENSG00000237945	400.234	-0.935156	0.328926	-2.84306	0.00446821	0.0447186
ENSG00000196743	1648.91	0.894996	0.314876	2.84238	0.00447788	0.0447591
ENSG00000086504	521.499	0.378063	0.133005	2.84246	0.00447671	0.0447591
ENSG00000174669	82.8662	-0.894236	0.314679	-2.84174	0.00448681	0.0448203
ENSG00000207091	32.5567	1.04674	0.368429	2.8411	0.0044958	0.044882
ENSG00000235419	41.6786	0.799032	0.281273	2.84077	0.00450045	0.0449003
ENSG00000132153	901.138	-0.356691	0.125668	-2.83835	0.00453478	0.0449056
ENSG00000232021	329.915	-0.784762	0.276352	-2.83972	0.00451527	0.0449056
ENSG00000164300	2436.37	-0.426738	0.150251	-2.84017	0.00450889	0.0449056
ENSG00000248996	419.2	0.980408	0.345341	2.83895	0.0045262	0.0449056
ENSG00000120253	533.265	-0.528877	0.186284	-2.83909	0.00452419	0.0449056
ENSG00000136270	800.667	-0.47985	0.169029	-2.83886	0.00452744	0.0449056
ENSG00000139651	901.183	-0.345813	0.121829	-2.83851	0.00453243	0.0449056
ENSG00000139324	224.788	-0.717178	0.252623	-2.83893	0.00452654	0.0449056
ENSG00000075089	157.854	-0.581124	0.204735	-2.83842	0.0045338	0.0449056
ENSG00000100647	5100.33	0.735827	0.259077	2.84019	0.00450871	0.0449056
ENSG00000103064	642.569	-0.6259	0.220388	-2.83999	0.00451151	0.0449056
ENSG00000176225	500.296	-0.410111	0.144466	-2.83882	0.00452809	0.0449056
ENSG00000047849	1332.91	0.480505	0.169329	2.8377	0.00454404	0.0449693
ENSG00000138029	1514.89	0.350166	0.123413	2.83736	0.00454885	0.0449891
ENSG00000240723	65.1085	1.06156	0.374239	2.83657	0.0045601	0.0450444
ENSG00000129038	98.6549	0.95481	0.336589	2.83672	0.00455789	0.0450444
ENSG00000109111	3127.84	0.455355	0.160549	2.83623	0.00456494	0.0450643
ENSG00000258082	98.1347	1.08059	0.381042	2.83587	0.00457005	0.0450868
ENSG00000018699	216.316	-0.645352	0.227616	-2.83526	0.00457882	0.0451282
ENSG00000135272	519.534	-0.607357	0.214248	-2.83483	0.00458501	0.0451282
ENSG00000147604	5292.38	-0.68316	0.241008	-2.8346	0.00458837	0.0451282
ENSG00000256967	124.983	0.829933	0.292787	2.83459	0.0045884	0.0451282
ENSG00000235888	176.932	1.85522	0.654442	2.83482	0.00458517	0.0451282
ENSG00000269971	20.6107	0.822364	0.290265	2.83315	0.00460919	0.0453048
ENSG00000151835	728.643	-0.598499	0.211276	-2.83278	0.00461458	0.0453298
ENSG00000155755	45.1653	-0.915027	0.323052	-2.83244	0.00461938	0.045349
ENSG00000173281	4080.1	0.94733	0.334653	2.83078	0.00464347	0.0455338
ENSG00000061794	237.663	-0.569271	0.201103	-2.83075	0.00464392	0.0455338
ENSG00000123992	340.59	-0.462493	0.163444	-2.82968	0.0046595	0.0455527
ENSG00000114107	108.728	-0.720565	0.254655	-2.82957	0.00466099	0.0455527
ENSG00000224032	166.131	-0.675554	0.238725	-2.82984	0.00465708	0.0455527
ENSG00000213654	6006.6	0.555813	0.196462	2.8291	0.00466785	0.0455527
ENSG00000230099	46.4354	-0.847784	0.29955	-2.83019	0.00465198	0.0455527
ENSG00000230322	311.25	0.713125	0.252021	2.82962	0.00466031	0.0455527
ENSG00000100888	3398.24	0.47644	0.168395	2.8293	0.00466492	0.0455527
ENSG00000100335	661.083	-0.331746	0.117264	-2.82905	0.00466871	0.0455527
ENSG00000142405	4157.55	0.992774	0.351003	2.82839	0.00467824	0.0456179
ENSG00000183826	817.37	0.404377	0.142987	2.82806	0.00468312	0.0456345
ENSG00000089094	713.409	-0.482241	0.17053	-2.82788	0.00468567	0.0456345
ENSG00000111817	1142.06	0.698064	0.246886	2.82748	0.00469162	0.0456645
ENSG00000273133	77.2551	1.01007	0.357354	2.82652	0.00470563	0.0456707
ENSG00000065615	2006.42	0.552702	0.195556	2.82631	0.0047088	0.0456707
ENSG00000136315	11.1666	1.64846	0.583255	2.82631	0.00470876	0.0456707
ENSG00000168661	46.876	-0.948055	0.335445	-2.82626	0.00470944	0.0456707
ENSG00000125505	8104.16	0.81039	0.286656	2.82705	0.00469793	0.0456707
ENSG00000180879	837.461	-0.370333	0.131023	-2.82647	0.00470636	0.0456707
ENSG00000089159	7824.93	0.794188	0.281054	2.82575	0.00471703	0.0456887
ENSG00000180776	3856.87	0.619936	0.219379	2.82587	0.00471521	0.0456887
ENSG00000064309	23.6975	-1.46873	0.519833	-2.82538	0.00472247	0.0457136
ENSG00000138735	877.518	0.584575	0.207021	2.82374	0.00474663	0.0457254
ENSG00000074935	164.339	-0.62248	0.220433	-2.8239	0.00474428	0.0457254
ENSG00000251194	213.95	0.839369	0.297204	2.82421	0.00473967	0.0457254
ENSG00000171823	280.671	-0.838166	0.296752	-2.82446	0.00473597	0.0457254
ENSG00000135677	5113.87	0.697056	0.246843	2.82388	0.00474462	0.0457254
ENSG00000211788	41.5835	-1.01015	0.357705	-2.82399	0.00474305	0.0457254
ENSG00000131831	28.7561	1.45052	0.513552	2.82449	0.00473566	0.0457254
ENSG00000198934	77.5204	-0.832819	0.294891	-2.82416	0.0047405	0.0457254
ENSG00000178467	348.793	-0.569873	0.201883	-2.82279	0.00476083	0.0458068
ENSG00000146733	61.3185	-0.752606	0.266607	-2.8229	0.00475914	0.0458068
ENSG00000222112	242.297	1.10397	0.391179	2.82215	0.00477029	0.0458355
ENSG00000163918	143.044	-0.540352	0.191478	-2.82201	0.00477244	0.0458355
ENSG00000160959	327.058	-0.393834	0.139541	-2.82234	0.00476745	0.0458355
ENSG00000182352	12.517	1.8801	0.666406	2.82125	0.00478367	0.0459157
ENSG00000115268	4750.63	-0.494484	0.175287	-2.821	0.00478737	0.0459236
ENSG00000163348	558.344	-0.474108	0.168128	-2.81992	0.00480352	0.0459955
ENSG00000121297	584.072	1.1177	0.396342	2.82004	0.00480174	0.0459955
ENSG00000102383	15.24	-1.09441	0.388092	-2.81999	0.00480254	0.0459955
ENSG00000065150	1138.19	-0.539361	0.191293	-2.81955	0.00480914	0.0460217
ENSG00000180712	49.9057	1.36209	0.483215	2.81881	0.00482016	0.0460442
ENSG00000189127	75.6995	1.24233	0.440669	2.81919	0.00481449	0.0460442
ENSG00000179041	146.63	-0.478871	0.169877	-2.81892	0.00481854	0.0460442
ENSG00000073614	5457.88	0.290002	0.10289	2.81857	0.00482388	0.0460522
ENSG00000178460	30.0589	-0.776629	0.275615	-2.8178	0.00483538	0.0460951
ENSG00000133794	1176.03	0.582376	0.2067	2.8175	0.00483989	0.0460951
ENSG00000258944	34.7878	1.18544	0.420742	2.8175	0.00483995	0.0460951
ENSG00000168806	155.614	-0.598634	0.212453	-2.81773	0.00483646	0.0460951
ENSG00000183655	131.352	-1.1666	0.414186	-2.81661	0.00485338	0.0461955
ENSG00000269086	196.478	-0.908637	0.322641	-2.81624	0.00485887	0.0462201
ENSG00000245937	189.605	-0.66983	0.237881	-2.81582	0.00486532	0.0462539
ENSG00000166260	264.16	-0.479523	0.170349	-2.81494	0.00487859	0.0463524
ENSG00000112996	491.04	-0.532232	0.189112	-2.81437	0.00488729	0.0464075
ENSG00000135632	155.239	-0.602245	0.214102	-2.81289	0.00490982	0.0465382
ENSG00000137054	163.287	-0.652414	0.231924	-2.81305	0.00490741	0.0465382
ENSG00000259004	49.0213	0.864972	0.307471	2.81318	0.00490538	0.0465382
ENSG00000132879	138.699	-0.586429	0.208566	-2.81173	0.00492764	0.0465992
ENSG00000155970	40.996	-1.17074	0.416371	-2.81178	0.00492688	0.0465992
ENSG00000196363	363.526	-0.572335	0.203553	-2.81173	0.00492762	0.0465992
ENSG00000184361	45.7909	-0.810744	0.288346	-2.81171	0.00492794	0.0465992
ENSG00000224563	15.6625	1.14941	0.408914	2.81087	0.0049407	0.0466525
ENSG00000145730	557.826	0.95963	0.341435	2.81058	0.00494528	0.0466525
ENSG00000263264	815.047	-0.735462	0.261641	-2.81096	0.00493938	0.0466525
ENSG00000224397	2351.69	1.09831	0.390765	2.81066	0.00494392	0.0466525
ENSG00000080007	34.2655	0.815824	0.290294	2.81033	0.00494903	0.0466602
ENSG00000168615	993.348	0.892012	0.317484	2.80963	0.00495983	0.0467344
ENSG00000141480	10788.6	0.707934	0.252093	2.80823	0.00498151	0.046911
ENSG00000254554	61.8928	1.08931	0.387961	2.80778	0.00498844	0.0469485
ENSG00000014641	568.296	-0.529452	0.188583	-2.80753	0.00499235	0.0469575
ENSG00000165030	1369.27	0.999393	0.356121	2.80633	0.0050109	0.0470586
ENSG00000255468	37.2009	-1.07683	0.383706	-2.80639	0.00501006	0.0470586
ENSG00000102524	2808.14	1.14255	0.407143	2.80626	0.00501195	0.0470586
ENSG00000238035	78.9921	1.35275	0.482166	2.80556	0.00502291	0.0470633
ENSG00000211706	26.214	-0.968911	0.345345	-2.80563	0.00502181	0.0470633
ENSG00000110700	3205.63	-0.647978	0.230969	-2.80547	0.00502426	0.0470633
ENSG00000232098	129.759	-0.601445	0.214352	-2.80587	0.00501804	0.0470633
ENSG00000006194	431.398	-0.344758	0.122911	-2.80495	0.00503239	0.0471118
ENSG00000080815	3233.68	0.525039	0.187199	2.80471	0.0050362	0.0471198
ENSG00000181163	2532.73	-0.739961	0.263899	-2.80395	0.00504805	0.047203
ENSG00000035681	1025.74	0.42617	0.152012	2.80353	0.00505469	0.0472373
ENSG00000090447	265.424	-0.565197	0.201623	-2.80323	0.00505929	0.0472503
ENSG00000167232	1060.22	-0.556506	0.198535	-2.80306	0.00506201	0.0472503
ENSG00000182307	305.67	-0.503305	0.179573	-2.80278	0.0050664	0.0472637
ENSG00000100346	91.5817	-0.76502	0.272983	-2.80245	0.00507166	0.047285
ENSG00000259453	95.6111	0.579223	0.206699	2.80225	0.00507469	0.0472857
ENSG00000178814	813.214	1.36622	0.487622	2.80179	0.00508196	0.0473258
ENSG00000158636	1029.95	0.29564	0.105534	2.80137	0.00508868	0.047333
ENSG00000154845	3491.63	0.706771	0.25229	2.80142	0.00508779	0.047333
ENSG00000259182	104.394	1.22917	0.438834	2.801	0.00509448	0.0473593
ENSG00000196189	3537.59	0.966662	0.345158	2.80064	0.00510018	0.0473847
ENSG00000196950	697.062	-0.480149	0.171455	-2.80043	0.00510338	0.0473868
ENSG00000248429	103.071	1.19757	0.427712	2.79995	0.00511111	0.0474309
ENSG00000152422	178.724	0.73023	0.260975	2.79809	0.00514064	0.0476773
ENSG00000238366	54.6621	1.68065	0.600731	2.79767	0.00514721	0.0476994
ENSG00000186615	17.6372	-0.924399	0.33043	-2.79756	0.00514901	0.0476994
ENSG00000221937	73.5666	1.60173	0.572653	2.79703	0.0051574	0.0477494
ENSG00000121454	241.631	0.746135	0.26681	2.79651	0.00516581	0.0477994
ENSG00000131389	9749.3	0.911117	0.32588	2.79586	0.00517612	0.0478394
ENSG00000124215	164.958	1.04007	0.371986	2.79598	0.00517422	0.0478394
ENSG00000171033	180.285	-0.91972	0.329105	-2.79461	0.00519623	0.0479696
ENSG00000142207	722.057	-0.553246	0.197968	-2.79462	0.00519603	0.0479696
ENSG00000261055	19.3541	1.23592	0.442362	2.79392	0.00520739	0.048032
ENSG00000186918	311.247	-0.614051	0.219789	-2.79382	0.00520902	0.048032
ENSG00000058668	4956.19	0.755546	0.270546	2.79267	0.00522753	0.0481749
ENSG00000116157	133.889	-0.576826	0.206588	-2.79215	0.00523588	0.0482072
ENSG00000231993	22.7371	0.854874	0.306179	2.79208	0.00523709	0.0482072
ENSG00000102934	91.1056	-0.582794	0.208816	-2.79094	0.00525553	0.048349
ENSG00000152213	1233.92	0.744011	0.266614	2.7906	0.0052611	0.0483588
ENSG00000100105	673.58	-0.432667	0.15505	-2.7905	0.00526265	0.0483588
ENSG00000165025	5131.57	0.669959	0.240176	2.78945	0.00527981	0.0484327
ENSG00000187790	262.145	-0.475287	0.170376	-2.78963	0.00527681	0.0484327
ENSG00000184979	24.4048	-1.05275	0.377371	-2.78971	0.00527561	0.0484327
ENSG00000154309	44.0634	-0.627714	0.22509	-2.78873	0.00529159	0.048433
ENSG00000084774	736.484	-0.661073	0.237035	-2.78892	0.00528839	0.048433
ENSG00000138758	607.611	-0.481896	0.172803	-2.7887	0.005292	0.048433
ENSG00000030066	975.32	-0.410971	0.147365	-2.7888	0.00529038	0.048433
ENSG00000134463	356.454	1.32297	0.474557	2.78781	0.00530658	0.0484943
ENSG00000141510	793.791	-0.537233	0.192713	-2.78774	0.00530771	0.0484943
ENSG00000167895	3187.03	-0.624534	0.224029	-2.78773	0.00530782	0.0484943
ENSG00000035862	2523.75	0.760823	0.272985	2.78705	0.00531909	0.0485416
ENSG00000224533	38.23	0.752294	0.269919	2.78711	0.00531806	0.0485416
ENSG00000133026	1194.82	0.669991	0.240411	2.78685	0.00532225	0.0485427
ENSG00000149257	265.849	-1.96579	0.70545	-2.78658	0.00532676	0.048556
ENSG00000020633	1580.64	-0.570652	0.204895	-2.78509	0.00535124	0.0487435
ENSG00000163462	69.7323	-0.904443	0.324975	-2.78311	0.00538401	0.0487435
ENSG00000153207	2462.15	0.485682	0.174495	2.78336	0.00537992	0.0487435
ENSG00000151726	40032.2	1.10302	0.396281	2.78343	0.00537882	0.0487435
ENSG00000145604	234.528	-0.448236	0.16104	-2.78338	0.00537951	0.0487435
ENSG00000135245	31.5347	-1.14122	0.409864	-2.78438	0.00536308	0.0487435
ENSG00000120594	2492.28	0.911391	0.327298	2.78459	0.00535959	0.0487435
ENSG00000110080	1305.17	1.1177	0.401401	2.78448	0.00536134	0.0487435
ENSG00000198513	30.6721	-0.647179	0.232529	-2.78322	0.00538218	0.0487435
ENSG00000154237	968.152	0.759324	0.272788	2.78357	0.00537644	0.0487435
ENSG00000064545	114.403	-0.647148	0.232514	-2.78326	0.00538155	0.0487435
ENSG00000159496	1824.54	1.05709	0.379646	2.78441	0.0053626	0.0487435
ENSG00000065183	344.748	-0.490136	0.176153	-2.78245	0.005395	0.0487925
ENSG00000126882	1366.34	-0.444564	0.159776	-2.78242	0.00539554	0.0487925
ENSG00000105982	79.4275	0.633265	0.227706	2.78106	0.0054182	0.0489696
ENSG00000184611	803.286	1.12841	0.405841	2.78041	0.00542898	0.049019
ENSG00000136048	521.181	0.700419	0.251916	2.78036	0.00542982	0.049019
ENSG00000130332	226.575	-0.570971	0.205435	-2.77932	0.00544721	0.0491482
ENSG00000091972	51.1259	-1.00929	0.363209	-2.77881	0.0054559	0.0491988
ENSG00000239466	37.6271	1.37124	0.493556	2.77829	0.00546464	0.0492384
ENSG00000023608	53.2035	-0.81468	0.293256	-2.77805	0.00546855	0.0492384
ENSG00000153982	35.287	-0.853162	0.307114	-2.77799	0.00546956	0.0492384
ENSG00000118200	120.096	-0.796466	0.286775	-2.77732	0.00548087	0.0492568
ENSG00000143771	1205.87	0.625369	0.225168	2.77735	0.00548043	0.0492568
ENSG00000138399	285.467	-0.481408	0.173316	-2.77763	0.00547576	0.0492568
ENSG00000164081	340.514	-0.500519	0.180258	-2.77669	0.00549163	0.0493256
ENSG00000058600	833.198	-0.435703	0.156946	-2.77613	0.005501	0.049382
ENSG00000255649	90.4932	1.14811	0.413609	2.77583	0.0055061	0.0494
ENSG00000163719	1656.03	0.334679	0.120594	2.77525	0.00551591	0.0494602
ENSG00000253389	16.5856	1.85834	0.669679	2.77497	0.0055206	0.0494633
ENSG00000249115	189.022	-0.574407	0.207004	-2.77486	0.00552247	0.0494633
ENSG00000110107	707.592	-0.477979	0.172288	-2.7743	0.005532	0.0495208
ENSG00000254325	329.433	1.018	0.366973	2.77405	0.00553636	0.0495321
ENSG00000185168	50.0332	1.35613	0.488917	2.77375	0.00554144	0.0495498
ENSG00000170430	196.797	-0.655226	0.236283	-2.77305	0.00555333	0.0495727
ENSG00000170004	3787.27	-0.605867	0.218465	-2.7733	0.00554917	0.0495727
ENSG00000181894	153.756	-0.542688	0.195688	-2.77323	0.00555025	0.0495727
ENSG00000197989	206.132	-0.501972	0.18105	-2.77256	0.00556165	0.0496191
ENSG00000164163	561.067	-0.673301	0.2429	-2.77192	0.00557265	0.0496895
ENSG00000228237	16.428	0.911884	0.329082	2.77099	0.00558854	0.0497199
ENSG00000138138	575.929	-0.469113	0.169289	-2.77107	0.00558728	0.0497199
ENSG00000165506	164.405	-0.523654	0.188962	-2.77122	0.00558465	0.0497199
ENSG00000266371	37.4368	0.937631	0.338346	2.77122	0.00558462	0.0497199
ENSG00000272505	100.427	0.675349	0.243799	2.7701	0.00560385	0.0498284

## Sheet: eTable 9
Ensembl.ID	baseMean	log2FoldChange	lfcSE	stat	pvalue	padj
ENSG00000144381	848.622	1.16713	0.214738	5.43512	5.48e-08	0.000802793		This analysis was performed by using only the genes with non-zero counts and which were in common between LMIC and HIC (n=30121). Differential expression analysis was adjusted for birth weight, gender, gestational age and for treatment (hypothermia or usual care).
ENSG00000149257	108.077	1.36394	0.265766	5.1321	2.87e-07	0.00189894
ENSG00000004478	454.021	1.17898	0.234882	5.01947	5.18e-07	0.00189894
ENSG00000204381	17.4127	1.06825	0.211848	5.04256	4.59e-07	0.00189894
ENSG00000132002	1655.94	1.25628	0.261167	4.81026	1.51e-06	0.00333769
ENSG00000119508	29.1423	1.00642	0.20971	4.79911	1.59e-06	0.00333769
ENSG00000116161	392.959	0.857303	0.177242	4.83691	1.32e-06	0.00333769
ENSG00000177606	70.0224	0.995542	0.209827	4.74458	2.09e-06	0.0038288
ENSG00000080824	7568.48	1.07951	0.232199	4.64907	3.33e-06	0.00407353
ENSG00000182253	39.508	0.970511	0.208082	4.66408	3.1e-06	0.00407353
ENSG00000130340	653.919	0.679586	0.145427	4.67303	2.97e-06	0.00407353
ENSG00000111729	261.166	-0.540658	0.115147	-4.69536	2.66e-06	0.00407353
ENSG00000169429	371.4	1.68485	0.369344	4.56174	5.07e-06	0.0050405
ENSG00000112149	175.983	1.2014	0.262824	4.57114	4.85e-06	0.0050405
ENSG00000124882	44.9411	1.18383	0.259709	4.55828	5.16e-06	0.0050405
ENSG00000158050	62.3961	0.890037	0.198495	4.48393	7.33e-06	0.00649874
ENSG00000237513	271.109	0.712869	0.159195	4.47796	7.54e-06	0.00649874
ENSG00000156966	19.1615	1.14581	0.258085	4.43968	9.01e-06	0.00685258
ENSG00000164684	97.4934	0.817317	0.185654	4.40236	1.07e-05	0.00685258
ENSG00000130844	152.478	0.502028	0.114235	4.39471	1.11e-05	0.00685258
ENSG00000109771	27.2584	0.58008	0.132069	4.39225	1.12e-05	0.00685258
ENSG00000134508	42.359	0.566425	0.128481	4.40864	1.04e-05	0.00685258
ENSG00000128872	436.99	-0.536121	0.121198	-4.4235	9.71e-06	0.00685258
ENSG00000197429	128.431	-0.297969	0.067406	-4.42051	9.85e-06	0.00685258
ENSG00000120694	1639.53	1.32971	0.306236	4.3421	1.41e-05	0.00816772
ENSG00000105963	39.3422	-0.801074	0.184734	-4.33637	1.45e-05	0.00816772
ENSG00000114529	32.2777	0.583512	0.134868	4.32654	1.51e-05	0.00822442
ENSG00000105376	33.3078	1.08407	0.251105	4.31721	1.58e-05	0.00827299
ENSG00000139793	1418.86	0.909989	0.212194	4.28848	1.8e-05	0.00909407
ENSG00000229807	3257.63	2.45672	0.577012	4.25765	2.07e-05	0.00965569
ENSG00000184205	76.8168	0.936249	0.22013	4.25317	2.11e-05	0.00965569
ENSG00000175048	189.245	0.547006	0.12841	4.25986	2.05e-05	0.00965569
ENSG00000152556	122.018	0.656099	0.1585	4.13941	3.48e-05	0.0154682
ENSG00000042062	1187.11	0.96026	0.23311	4.11934	3.8e-05	0.0163828
ENSG00000090273	197.872	0.491036	0.119805	4.09862	4.16e-05	0.0174086
ENSG00000198932	93.8155	0.58913	0.144193	4.08572	4.39e-05	0.0178935
ENSG00000175061	1410.79	0.307091	0.0753279	4.07671	4.57e-05	0.0180978
ENSG00000242265	28.8134	0.799757	0.198826	4.0224	5.76e-05	0.0191942
ENSG00000271522	13.7245	-1.14428	0.282743	-4.04708	5.19e-05	0.0191942
ENSG00000267568	23.4935	1.03654	0.25669	4.03808	5.39e-05	0.0191942
ENSG00000255197	397.591	-0.604411	0.14996	-4.03048	5.57e-05	0.0191942
ENSG00000074696	153.969	0.397472	0.0983911	4.03972	5.35e-05	0.0191942
ENSG00000159459	1383.54	0.310596	0.0766829	4.05039	5.11e-05	0.0191942
ENSG00000170606	684.04	0.2802	0.0696209	4.02466	5.71e-05	0.0191942
ENSG00000133872	2248.76	0.357773	0.0892247	4.0098	6.08e-05	0.0197977
ENSG00000183049	3066.81	-0.559029	0.139788	-3.99911	6.36e-05	0.020263
ENSG00000237576	12.1189	-0.77635	0.194419	-3.99317	6.52e-05	0.0203353
ENSG00000152270	8000.3	0.564387	0.142426	3.96266	7.41e-05	0.0226375
ENSG00000205189	243.27	0.561851	0.142448	3.94426	8e-05	0.0239485
ENSG00000128039	31.6652	-0.429223	0.108983	-3.93844	8.2e-05	0.0240461
ENSG00000118495	447.374	-0.384933	0.0978555	-3.93368	8.37e-05	0.0240464
ENSG00000232613	29.8211	0.725352	0.185099	3.91872	8.9e-05	0.0246234
ENSG00000248727	93.6116	-0.637177	0.162535	-3.92025	8.85e-05	0.0246234
ENSG00000177426	178.55	0.546314	0.139782	3.90834	9.29e-05	0.0247706
ENSG00000156804	195.561	0.543906	0.139125	3.90948	9.25e-05	0.0247706
ENSG00000186416	121.555	0.446113	0.114343	3.90153	9.56e-05	0.0250234
ENSG00000162437	97.6452	0.364077	0.093618	3.88896	0.000100673	0.0258924
ENSG00000165591	275.556	0.725577	0.187511	3.86953	0.000109047	0.0275626
ENSG00000180712	50.5639	-0.743513	0.193194	-3.84854	0.000118825	0.0280965
ENSG00000272168	344.103	0.587483	0.152509	3.85212	0.000117098	0.0280965
ENSG00000163918	58.8053	0.42199	0.109434	3.85613	0.000115197	0.0280965
ENSG00000198721	75.311	0.391748	0.101582	3.85647	0.000115035	0.0280965
ENSG00000092820	1193.4	0.35972	0.093711	3.83861	0.000123732	0.0287923
ENSG00000141096	23.0847	-0.90617	0.237249	-3.81949	0.000133728	0.0301608
ENSG00000262370	78.0552	-0.544069	0.142314	-3.82302	0.000131827	0.0301608
ENSG00000267659	47.7351	-1.02428	0.270402	-3.78799	0.000151869	0.0328389
ENSG00000179841	43.3154	0.787356	0.207649	3.79177	0.000149576	0.0328389
ENSG00000101445	589.835	0.529463	0.139801	3.78725	0.000152323	0.0328389
ENSG00000185022	67.4459	0.79052	0.209214	3.77852	0.000157762	0.03304
ENSG00000119408	990.687	-0.506402	0.133975	-3.77982	0.000156943	0.03304
ENSG00000096384	3796.88	0.625669	0.166038	3.76822	0.000164418	0.0339489
ENSG00000261218	91.8772	-0.544316	0.14473	-3.7609	0.000169303	0.0344719
ENSG00000227200	33.5679	-0.685566	0.182717	-3.75206	0.000175389	0.0352219
ENSG00000233901	72.4404	-0.667404	0.178674	-3.73531	0.000187481	0.0371415
ENSG00000151929	167.271	0.909606	0.243893	3.72953	0.000191837	0.0374978
ENSG00000180767	70.0395	-0.887052	0.238262	-3.72302	0.000196856	0.0378184
ENSG00000166532	209.79	0.366811	0.0985853	3.72074	0.000198637	0.0378184
ENSG00000121966	2037.77	0.468179	0.126683	3.69566	0.000219312	0.0412195
ENSG00000231113	109.518	-0.429576	0.116487	-3.68777	0.000226229	0.0419811
ENSG00000233038	59.7817	-0.778533	0.212417	-3.66512	0.000247223	0.0438425
ENSG00000125900	98.2634	-0.633306	0.172709	-3.66689	0.000245514	0.0438425
ENSG00000241489	67.9431	-0.49485	0.135054	-3.66409	0.000248221	0.0438425
ENSG00000187824	28.9324	0.41933	0.114287	3.6691	0.000243404	0.0438425
ENSG00000109685	713.922	0.331637	0.0908308	3.65115	0.000261068	0.0455625
ENSG00000123689	100.302	1.36747	0.374907	3.64748	0.000264827	0.0456328
ENSG00000168439	432.219	0.528918	0.145119	3.64471	0.000267696	0.0456328
ENSG00000167325	222.776	0.371948	0.102156	3.64097	0.000271617	0.0457691
ENSG00000137502	381.778	0.563188	0.155044	3.63244	0.000280749	0.0467702
ENSG00000241769	68.3442	-0.437353	0.120507	-3.62927	0.000284226	0.0468174
ENSG00000143195	28.9684	0.61131	0.168823	3.62102	0.000293439	0.0472727
ENSG00000086712	167.668	0.237304	0.0655316	3.62121	0.000293224	0.0472727
ENSG00000090104	116.48	1.46903	0.406269	3.61591	0.000299289	0.0476911
ENSG00000131238	1082.13	-0.472258	0.130765	-3.61149	0.000304438	0.0477599
ENSG00000143379	430.665	-0.223541	0.0619234	-3.60997	0.000306237	0.0477599
ENSG00000132849	426.096	0.403461	0.111942	3.60419	0.000313128	0.0483205
ENSG00000124635	273.236	0.677872	0.188292	3.60011	0.000318085	0.0485742
ENSG00000074621	142.14	0.527759	0.146839	3.59413	0.000325471	0.0490094
ENSG00000114378	23.3453	-0.576282	0.160456	-3.59153	0.000328739	0.0490094
ENSG00000165609	434.773	-0.431064	0.120081	-3.58977	0.000330964	0.0490094

## Sheet: eTable 10
Ensembl.ID	baseMean_LMIC	log2FoldChange_LMIC	lfcSE_LMIC	stat_LMIC	pvalue_LMIC	padj_LMIC	baseMean_HIC	log2FoldChange_HIC	lfcSE_HIC	stat_HIC	pvalue_HIC	padj_HIC
ENSG00000248727	93.6115	-0.637167	0.162541	-3.92005	8.85e-05	0.0266045	48.2975	1.68212	0.39005	4.31256	1.61e-05	0.00389814
ENSG00000179841	43.3155	0.787366	0.207685	3.79116	0.000149947	0.0352632	208.907	-0.927053	0.264611	-3.50346	0.000459263	0.0151475
ENSG00000186416	121.555	0.446125	0.114337	3.90184	9.55e-05	0.0268952	168.45	-0.9526	0.298109	-3.19547	0.00139602	0.0250075
ENSG00000177606	70.022	0.995557	0.20985	4.74413	2.09e-06	0.00405592	486.299	-2.05845	0.671406	-3.06588	0.00217027	0.0305389
ENSG00000137502	381.781	0.563191	0.155033	3.63271	0.000280459	0.0493831	481.714	-1.07621	0.35186	-3.05862	0.00222362	0.0308375
ENSG00000074696	153.969	0.397484	0.0983783	4.04036	5.34e-05	0.0208081	273.963	-0.631499	0.207997	-3.0361	0.00239659	0.0318666
ENSG00000114529	32.2777	0.583525	0.134885	4.32608	1.52e-05	0.00871065	75.9377	-1.00881	0.349542	-2.88609	0.00390063	0.0418209
ENSG00000130844	152.478	0.502036	0.114225	4.39513	1.11e-05	0.00726494	223.71	-0.848642	0.296874	-2.85859	0.00425526	0.0435161
ENSG00000163918	58.805	0.422002	0.109431	3.85633	0.000115104	0.0301999	143.044	-0.540352	0.191478	-2.82201	0.00477244	0.0458355
ENSG00000180712	50.564	-0.743504	0.193225	-3.84786	0.000119152	0.0302666	49.9057	1.36209	0.483215	2.81881	0.00482016	0.0460442
ENSG00000149257	108.077	1.36397	0.265795	5.13166	2.87e-07	0.00200492	265.849	-1.96579	0.70545	-2.78658	0.00532676	0.048556
These analyses were performed by using only the genes with non-zero counts and which were in common between LMIC and HIC (n=30121).

## Sheet: eTable 11
Ensembl.ID	p-value	R-squared	p.valor_beta0	p.valor_AdversevsGood	p.valor_Time	p.valor_TimexAdverse	p.valor_Time2	p.valor_Time2xAdverse	p.valor_Time3	p.valor_Time3xAdverse
ENSG00000157870.16	7.16896e-06	0.218829	2.74925e-48	0.028101	NA	0.0127111	0.0254953	NA	NA	NA
ENSG00000054523.17	6.57299e-07	0.230932	1.04097e-67	0.012588	1.66777e-05	NA	NA	NA	NA	NA
ENSG00000083444.17	8.76427e-05	0.209022	1.06587e-69	0.0452398	NA	0.015234	NA	0.00273437	NA	0.000928726
ENSG00000075151.20	3.67503e-07	0.233042	3.26856e-95	0.000378467	NA	NA	0.000114178	NA	NA	NA
ENSG00000142798.20	3.31817e-47	0.718006	2.29041e-22	0.0381853	NA	0.000589842	NA	2.80549e-06	NA	6.4091e-08
ENSG00000187513.9	1.14965e-10	0.209956	3.96015e-08	NA	NA	0.014066	NA	0.000349269	NA	3.41446e-05
ENSG00000020129.16	9.94185e-06	0.210426	1.55167e-60	0.0106153	NA	0.0313962	0.0158155	NA	NA	NA
ENSG00000066056.14	9.14416e-32	0.598205	0.0382127	NA	NA	0.014151	NA	0.000125718	NA	5.30256e-06
ENSG00000173846.13	9.43344e-05	0.201694	2.20477e-52	0.0188464	0.0393842	NA	NA	NA	NA	0.0423714
ENSG00000159658.11	1.15457e-06	0.251479	2.73335e-121	0.000843659	NA	0.0117955	0.0228709	NA	0.0393807	NA
ENSG00000162407.9	1.81295e-08	0.239268	0.000270394	NA	NA	NA	NA	1.37491e-08	NA	1.04571e-07
ENSG00000162600.12	0.00084495	0.200088	7.57674e-24	NA	0.0010772	0.0201491	0.00259443	0.04782	0.00705213	NA
ENSG00000137962.13	2.73662e-10	0.345289	NA	NA	NA	NA	NA	3.51059e-09	NA	2.60268e-08
ENSG00000122481.17	0.00063977	0.202986	0.00451488	NA	0.00357426	0.0166145	0.00757687	0.0371463	0.0203346	NA
ENSG00000143079.15	1.08066e-06	0.213683	NA	NA	NA	NA	NA	3.7677e-07	NA	1.14741e-06
ENSG00000155366.16	5.00975e-08	0.336612	3.24053e-26	NA	NA	0.0205982	NA	0.000545645	NA	6.85185e-05
ENSG00000134247.10	1.84989e-07	0.258169	2.02871e-08	NA	NA	0.0230632	NA	0.000995604	NA	0.000221044
ENSG00000275131.3	6.54316e-06	0.224673	1.01398e-30	0.000514315	0.00383035	0.0340259	0.00184212	NA	NA	NA
ENSG00000169291.10	1.28418e-09	0.27937	NA	NA	NA	NA	NA	2.10319e-09	NA	1.55254e-08
ENSG00000160767.21	0.000569863	0.203634	1.68468e-20	0.00834642	0.00475634	0.00568715	0.00849784	NA	0.0171599	0.0314522
ENSG00000160789.20	6.02773e-05	0.237011	1.72541e-27	NA	0.0144754	NA	NA	0.043108	NA	NA
ENSG00000158859.10	3.10421e-07	0.234285	NA	NA	NA	0.0202364	NA	0.00146503	NA	0.000313103
ENSG00000244682.7	8.92288e-06	0.221433	1.40792e-35	2.21741e-05	NA	0.0409598	NA	NA	NA	NA
ENSG00000225217.1	4.56377e-06	0.237493	1.18773e-13	1.62947e-05	NA	NA	NA	NA	NA	NA
ENSG00000269887.1	0.000335368	0.227701	NA	NA	0.000470908	0.0332411	0.0019776	0.029309	0.00906257	NA
ENSG00000007908.16	1.43799e-05	0.252017	8.01771e-09	NA	NA	NA	NA	8.90632e-06	NA	9.17499e-05
ENSG00000143322.20	2.09613e-08	0.31986	9.2164e-60	NA	3.26126e-07	NA	5.76965e-06	0.00209449	NA	0.00165271
ENSG00000153029.14	2.50588e-06	0.204089	4.26929e-109	5.86661e-06	NA	1.42236e-05	NA	NA	NA	NA
ENSG00000135862.6	9.96777e-09	0.336849	9.4397e-35	NA	NA	NA	NA	1.14948e-07	NA	1.64669e-07
ENSG00000116667.14	6.48543e-06	0.217731	1.26689e-17	NA	NA	0.0192992	0.000131663	0.0044665	0.000688276	0.00255796
ENSG00000279838.1	2.83707e-08	0.298605	6.63305e-46	0.024668	NA	NA	0.00460119	0.0152446	0.0164034	NA
ENSG00000073756.12	0.000134554	0.211707	6.50982e-40	NA	0.00345696	NA	NA	0.00458033	NA	0.00528533
ENSG00000090104.12	1.04447e-05	0.237855	3.17023e-07	0.00768054	NA	NA	0.00680408	NA	0.0203821	NA
ENSG00000159176.14	1.06248e-05	0.240474	4.37891e-71	NA	NA	NA	0.00378947	0.000291536	NA	0.00050028
ENSG00000152104.12	8.79404e-07	0.282772	1.07494e-09	NA	NA	NA	NA	3.16747e-06	NA	1.49394e-05
ENSG00000185842.15	6.44989e-07	0.255998	5.52573e-39	NA	5.56864e-06	NA	1.23751e-05	0.00570044	NA	NA
ENSG00000154380.17	6.55614e-11	0.285321	4.9154e-09	NA	NA	NA	NA	4.47076e-10	NA	1.25864e-08
ENSG00000116574.6	6.55864e-06	0.201477	8.61701e-65	3.22513e-05	NA	NA	NA	6.12742e-05	NA	NA
ENSG00000233461.5	8.01626e-08	0.207917	1.25311e-16	0.00799363	2.64555e-06	NA	NA	NA	NA	NA
ENSG00000116962.15	5.28128e-05	0.202843	1.8512e-19	NA	0.0348509	NA	NA	7.47438e-05	NA	9.34498e-05
ENSG00000162711.17	9.51232e-06	0.218067	2.81411e-66	3.90299e-05	NA	4.15617e-05	NA	NA	NA	NA
ENSG00000130508.11	1.60057e-31	0.609029	NA	NA	NA	0.00560304	NA	0.00013702	NA	1.0509e-05
ENSG00000150938.10	6.06489e-07	0.320974	1.65825e-49	NA	NA	NA	NA	2.279e-06	NA	4.56025e-06
ENSG00000143891.17	6.55866e-06	0.235187	6.78925e-17	0.00198108	0.0366108	0.000748481	0.037501	NA	0.0491199	NA
ENSG00000116016.14	1.01715e-09	0.418036	8.78121e-14	0.0381053	0.00413429	0.0234465	0.013357	0.00152323	NA	0.000194643
ENSG00000135617.4	5.21847e-07	0.208962	NA	NA	NA	NA	0.000811167	NA	0.00347157	0.04901
ENSG00000005448.16	1.32907e-06	0.218643	3.15764e-11	0.000342672	0.00499358	0.00413373	NA	NA	0.00043529	0.0211357
ENSG00000034510.6	3.26843e-05	0.201611	8.8258e-93	0.031196	NA	0.00310534	0.00741754	NA	NA	0.0102284
ENSG00000115602.16	0.00105837	0.224823	1.1728e-21	0.0195944	NA	0.00810434	0.00706318	0.00288283	0.0126072	0.00173009
ENSG00000153201.16	1.92691e-05	0.208945	1.8527e-100	NA	0.00687092	0.0281001	NA	0.0175777	NA	NA
ENSG00000186522.15	2.53661e-10	0.26628	8.23686e-05	0.00614444	NA	0.00668477	NA	0.000895226	NA	0.000176785
ENSG00000144152.13	1.95887e-06	0.200355	9.56038e-13	0.0353632	NA	0.0217455	0.00897667	NA	NA	NA
ENSG00000153250.20	6.57477e-06	0.237402	1.01858e-84	0.00443257	0.0289015	NA	NA	0.0367992	NA	NA
ENSG00000155657.26	1.49868e-05	0.20168	7.02842e-96	NA	0.00306275	0.0361704	NA	0.0109809	NA	0.00687278
ENSG00000061676.15	1.71127e-08	0.328575	9.70321e-22	NA	NA	0.0123641	NA	0.000468352	NA	9.60139e-05
ENSG00000138448.12	2.30152e-11	0.441963	1.95751e-50	NA	NA	0.00322377	NA	3.11266e-05	NA	3.06285e-06
ENSG00000064989.13	2.23322e-06	0.263859	2.92677e-18	NA	NA	0.0278529	NA	0.00126181	NA	0.000187225
ENSG00000204262.13	1.16737e-24	0.520203	0.000332007	NA	NA	0.02391	NA	0.000585621	NA	4.60615e-05
ENSG00000138378.19	6.83576e-06	0.218678	8.27081e-49	0.010061	NA	NA	0.000106313	NA	0.000318151	NA
ENSG00000118257.16	7.37687e-16	0.488334	9.89122e-06	NA	NA	0.00227127	NA	3.90349e-05	NA	3.73682e-06
ENSG00000138376.11	0.000666696	0.2139	3.25587e-21	NA	0.00475067	0.000756355	0.0133714	0.00153785	0.0354882	NA
ENSG00000115414.19	1.78398e-98	0.825227	2.98661e-15	0.0425979	NA	0.000267102	NA	3.5316e-07	NA	2.77127e-09
ENSG00000163466.16	1.84077e-05	0.207102	4.38723e-115	0.00108517	NA	NA	0.0187486	NA	0.00612219	NA
ENSG00000123983.14	2.83317e-06	0.213576	3.63386e-73	0.00810982	6.393e-05	NA	NA	NA	NA	NA
ENSG00000130147.16	7.34446e-10	0.288507	0.0476795	NA	NA	0.0437783	NA	0.00151191	NA	0.000174212
ENSG00000063660.9	6.31827e-07	0.267494	NA	NA	0.0309405	NA	0.0320032	3.61128e-05	0.0402971	0.000118266
ENSG00000154783.11	4.4969e-13	0.368967	0.0044093	NA	NA	NA	NA	1.8279e-11	NA	3.34028e-10
ENSG00000224660.1	4.88307e-06	0.213714	3.98824e-61	0.00425249	0.0480695	0.0152921	NA	NA	NA	NA
ENSG00000144635.9	1.6296e-06	0.235516	4.25627e-91	NA	NA	7.63703e-05	0.00170404	NA	0.000574374	NA
ENSG00000168036.18	0.000127266	0.212533	1.29367e-122	0.0450384	NA	0.0450528	NA	0.01573	0.0394479	0.00878518
ENSG00000225873.4	1.44236e-06	0.207426	1.78335e-41	0.00960938	2.96527e-05	NA	NA	NA	NA	NA
ENSG00000172037.14	2.29675e-14	0.426916	NA	NA	0.03686	NA	0.0306278	1.57641e-06	0.0317583	1.45366e-05
ENSG00000173402.11	4.29016e-05	0.218172	9.52242e-70	NA	NA	0.0294821	NA	0.0107314	0.00476065	0.00810451
ENSG00000068001.14	4.86777e-13	0.420514	2.67895e-26	NA	NA	NA	0.00449326	7.10434e-06	0.00710349	3.80927e-05
ENSG00000168268.11	6.48216e-07	0.262498	3.53924e-28	NA	NA	NA	NA	1.29808e-06	NA	4.17009e-06
ENSG00000057019.16	5.15876e-05	0.219266	2.03435e-25	NA	NA	0.0390681	NA	0.00337707	NA	0.00108906
ENSG00000170017.12	2.346e-05	0.232264	1.90953e-24	0.00017555	0.00250208	NA	0.00192931	NA	NA	NA
ENSG00000181847.12	3.08227e-07	0.240362	8.88139e-18	0.0212072	NA	NA	1.98565e-05	NA	8.58112e-05	NA
ENSG00000163430.12	1.79224e-19	0.552641	1.11322e-05	NA	NA	0.00707039	NA	8.38215e-05	NA	5.79905e-06
ENSG00000014257.16	6.8731e-05	0.212717	4.45433e-54	NA	NA	0.0119297	8.59149e-06	0.0126151	1.31353e-05	0.0131819
ENSG00000174640.13	0.00015364	0.214352	0.000547646	NA	NA	0.0303715	0.0296021	0.00361608	0.0289688	0.00141281
ENSG00000152952.12	2.39363e-07	0.289893	2.19428e-05	NA	NA	NA	NA	4.86931e-07	NA	1.76733e-06
ENSG00000188313.13	4.29966e-06	0.202542	1.09549e-68	0.0447427	2.5616e-05	NA	NA	NA	NA	NA
ENSG00000169908.12	2.73605e-18	0.538591	4.13445e-05	NA	NA	NA	NA	2.20806e-10	NA	3.22683e-08
ENSG00000018408.14	1.39919e-20	0.543179	5.956e-05	NA	NA	NA	NA	1.58931e-12	NA	9.85826e-11
ENSG00000070087.14	4.48885e-07	0.246277	6.59718e-19	NA	NA	NA	NA	1.87464e-07	NA	3.43404e-07
ENSG00000075420.13	3.79074e-06	0.213052	4.9514e-94	1.19571e-05	NA	7.08668e-05	NA	NA	NA	NA
ENSG00000176597.12	9.3121e-06	0.209684	1.36914e-51	0.02984	9.10701e-05	NA	NA	NA	NA	NA
ENSG00000073803.14	0.000240239	0.229084	5.22109e-23	0.0115659	0.000292722	0.00722448	0.000426866	0.0119264	0.001074	0.0170384
ENSG00000196083.10	4.00243e-06	0.216715	7.10427e-72	4.16874e-05	NA	1.426e-05	NA	NA	NA	NA
ENSG00000223117.1	1.34888e-07	0.217708	2.25798e-06	0.00102456	0.0373669	0.00895263	NA	NA	NA	NA
ENSG00000198836.9	0.00058109	0.234911	9.08246e-31	NA	0.00334596	0.0111734	0.00868263	0.0207733	0.0241581	NA
ENSG00000197712.12	1.0566e-10	0.332655	NA	0.00903336	NA	0.0161195	NA	0.00142775	NA	0.000194172
ENSG00000163069.12	1.36531e-09	0.226008	2.63099e-10	NA	NA	NA	NA	1.68492e-09	NA	2.4959e-08
ENSG00000163453.11	5.64036e-10	0.43586	1.12947e-13	NA	NA	NA	0.00303019	0.00137725	0.0033169	0.00518929
ENSG00000118785.14	2.40216e-07	0.321411	NA	NA	NA	NA	NA	1.6123e-05	NA	0.000260032
ENSG00000138722.10	4.03274e-06	0.249062	1.13836e-34	NA	NA	NA	NA	5.9265e-05	NA	0.000155904
ENSG00000151012.13	2.70932e-13	0.468619	4.35183e-05	NA	NA	NA	NA	3.42937e-10	NA	2.73285e-09
ENSG00000286055.1	0.000340273	0.232912	0.00244635	NA	0.00114697	0.00607179	0.00392227	0.0125527	0.0128368	NA
ENSG00000129116.19	1.82003e-05	0.237161	1.83705e-23	NA	NA	0.0105611	NA	0.000590385	NA	0.000139415
ENSG00000151718.16	3.77498e-05	0.218798	2.08154e-05	NA	0.00167516	NA	0.00278816	0.000439681	0.0049855	0.000963541
ENSG00000145555.15	0.000173667	0.212115	5.25203e-45	0.00165927	NA	0.0461299	NA	0.0443012	NA	0.0350341
ENSG00000168685.15	1.09002e-05	0.21505	8.53718e-73	0.00102315	NA	NA	1.04503e-05	0.0291258	2.07244e-05	0.034321
ENSG00000079215.14	3.55593e-07	0.321002	4.1868e-12	0.00273696	0.00479651	NA	0.0199181	0.0291055	NA	NA
ENSG00000274441.1	2.41607e-06	0.216791	NA	0.00124065	0.0059978	NA	0.0184053	NA	NA	0.038237
ENSG00000279400.1	1.04041e-05	0.232824	1.79671e-06	NA	0.000691767	0.00510204	0.00395765	0.00618226	NA	NA
ENSG00000153071.15	3.8551e-05	0.232555	5.04302e-19	NA	0.0435153	NA	0.0406165	0.000176197	0.0431011	0.00036305
ENSG00000164171.11	2.13367e-17	0.506674	NA	NA	NA	0.0145912	NA	0.000122119	NA	6.03502e-06
ENSG00000145632.15	3.39759e-10	0.299212	0.0020825	NA	NA	0.0310038	NA	0.00164165	NA	0.00023189
ENSG00000131711.15	1.31347e-26	0.571994	0.0318278	NA	NA	0.0241349	NA	0.000717276	NA	6.75668e-05
ENSG00000145730.20	6.97608e-05	0.230773	3.69432e-36	0.0109251	0.023826	0.0461133	NA	0.0379378	NA	0.0309321
ENSG00000113083.14	5.26141e-10	0.23933	0.000380285	NA	NA	0.0132405	NA	0.00037837	NA	3.85371e-05
ENSG00000113368.12	0.000180382	0.215696	2.87533e-53	NA	0.026975	0.00647671	0.040223	0.0169818	0.0443916	0.035146
ENSG00000072682.18	5.97819e-07	0.223882	3.74695e-29	NA	NA	NA	NA	2.83466e-07	NA	4.71168e-07
ENSG00000131435.13	7.71587e-09	0.276447	NA	1.11957e-05	1.70827e-05	NA	NA	NA	2.4837e-05	NA
ENSG00000164402.14	0.000116667	0.200924	6.20396e-23	NA	NA	0.0155211	NA	0.00331536	0.0220152	0.0017357
ENSG00000152377.14	4.2425e-33	0.599723	9.46874e-05	NA	NA	0.0471843	NA	0.000653584	NA	4.06989e-05
ENSG00000156453.13	2.05104e-06	0.245374	0.00325835	NA	NA	NA	NA	1.56337e-06	NA	4.55225e-06
ENSG00000113657.13	6.45124e-19	0.525398	2.64135e-05	NA	NA	NA	NA	3.40535e-11	NA	5.52711e-09
ENSG00000171992.13	8.06732e-16	0.486186	0.000248412	NA	NA	0.0292289	NA	0.000300016	NA	1.72751e-05
ENSG00000113140.11	2.78317e-07	0.288829	2.34401e-58	NA	NA	NA	NA	9.03018e-06	NA	1.07231e-05
ENSG00000113758.13	3.31313e-07	0.354465	5.17705e-16	NA	0.0275407	NA	0.0214453	3.29602e-05	0.0242091	8.24133e-05
ENSG00000054598.8	1.41037e-09	0.264975	0.00161167	NA	0.0455733	NA	NA	4.7871e-09	NA	2.49104e-07
ENSG00000153162.9	9.63051e-10	0.362315	1.1097e-12	NA	0.000621498	NA	0.000242869	0.000138427	0.000174554	0.000426484
ENSG00000078401.7	1.53408e-22	0.487594	0.0010026	NA	NA	0.0246345	NA	0.000386662	NA	2.33379e-05
ENSG00000047579.19	5.06254e-06	0.235137	4.87543e-63	0.00738873	0.00114575	NA	NA	0.0160323	0.00776793	NA
ENSG00000263426.2	9.72004e-09	0.313253	0.0178958	NA	NA	NA	NA	NA	NA	3.75367e-08
ENSG00000124762.13	1.02956e-07	0.370346	1.13655e-17	NA	0.00447886	NA	0.00474614	2.78433e-05	0.00596409	5.06067e-05
ENSG00000124772.12	0.00011004	0.22472	1.80661e-32	9.1674e-05	NA	NA	NA	0.0028002	NA	NA
ENSG00000112118.19	4.05382e-06	0.22029	2.55543e-61	0.0332126	NA	0.0337498	0.00839941	NA	NA	NA
ENSG00000156535.15	4.51577e-08	0.315043	1.66045e-29	NA	NA	0.00410735	NA	0.000133898	NA	2.74578e-05
ENSG00000135540.11	8.72669e-08	0.207527	0.0276505	0.0261773	NA	0.0199472	NA	0.00273922	NA	0.00064297
ENSG00000131016.17	3.25173e-35	0.661085	0.0195501	NA	NA	0.00782293	NA	1.87592e-05	NA	4.22713e-07
ENSG00000120279.6	4.19804e-06	0.284346	0.038869	NA	0.0325415	NA	0.0327838	0.000139708	0.0385761	0.000420772
ENSG00000130396.20	8.79175e-06	0.204291	2.31572e-33	9.08997e-05	0.014147	NA	NA	NA	NA	NA
ENSG00000075618.18	4.93758e-17	0.531119	2.47168e-16	NA	NA	0.0160363	NA	9.35404e-05	NA	4.7272e-06
ENSG00000122642.11	6.21961e-06	0.226996	5.2496e-31	NA	0.00170148	NA	NA	0.000142118	NA	0.000573151
ENSG00000006451.8	3.85987e-06	0.271212	6.83277e-64	NA	NA	0.0066993	NA	0.00027497	NA	5.71762e-05
ENSG00000179869.15	1.45892e-05	0.242391	4.29523e-44	NA	NA	0.0192704	0.0024562	NA	0.00614914	NA
ENSG00000154978.13	8.66203e-07	0.248961	1.70418e-71	NA	NA	0.0460088	7.515e-06	NA	1.53709e-05	NA
ENSG00000158321.16	0.000128528	0.210998	1.21882e-64	NA	NA	0.00116282	0.000505865	0.0041199	0.000564402	0.00897355
ENSG00000127946.17	1.42417e-06	0.218721	5.45486e-65	0.000226207	0.00156253	NA	NA	NA	NA	NA
ENSG00000189077.11	6.12335e-07	0.23363	4.18482e-60	0.0103269	1.63991e-05	NA	NA	NA	NA	NA
ENSG00000019991.17	5.67573e-09	0.386269	3.73225e-24	0.0286288	0.000125365	NA	NA	NA	0.00788353	0.0358405
ENSG00000085563.14	6.11131e-07	0.272121	3.7311e-33	0.00479096	NA	0.0225398	1.27182e-06	0.0270765	3.78457e-06	NA
ENSG00000058091.17	7.9731e-09	0.269715	1.3606e-53	0.00318112	7.83917e-07	NA	NA	NA	NA	NA
ENSG00000127920.5	1.34467e-10	0.367167	3.84648e-33	NA	NA	0.0337327	NA	0.000828947	NA	0.000114618
ENSG00000105854.13	2.54878e-07	0.269786	4.57578e-06	NA	NA	0.0312993	NA	0.00102764	NA	0.000148403
ENSG00000106366.8	1.51875e-111	0.828103	NA	NA	NA	0.00038344	NA	6.13589e-08	NA	2.72938e-10
ENSG00000106367.15	5.15063e-06	0.261783	1.74102e-13	NA	NA	NA	0.0144244	1.79275e-05	NA	4.21462e-05
ENSG00000091136.14	4.3582e-19	0.572466	1.21633e-22	NA	NA	0.0417993	NA	0.000203809	NA	7.97855e-06
ENSG00000091129.20	3.84437e-16	0.398097	5.09092e-05	NA	NA	0.0271381	NA	0.00106312	NA	0.000119128
ENSG00000105974.12	2.49707e-30	0.641175	5.3051e-05	NA	NA	NA	NA	6.30624e-12	NA	2.76506e-09
ENSG00000128595.17	7.67556e-06	0.252602	8.39477e-69	NA	NA	NA	NA	1.60421e-05	NA	3.15043e-05
ENSG00000266265.3	1.31151e-05	0.274847	NA	0.000284828	NA	NA	0.000911106	NA	0.000821778	NA
ENSG00000128567.17	1.46003e-22	0.610835	8.8969e-28	0.0428377	NA	0.0036571	NA	6.17459e-05	NA	3.65263e-06
ENSG00000085662.14	0.000558967	0.200421	3.29275e-37	0.000930053	0.0370391	NA	NA	0.000503961	0.0127411	0.00089796
ENSG00000122786.20	8.45456e-15	0.475774	1.8124e-08	NA	NA	0.0181057	NA	0.000199148	NA	1.35485e-05
ENSG00000064393.16	4.84457e-06	0.20556	2.35945e-74	0.0472638	2.44734e-05	NA	NA	NA	NA	NA
ENSG00000170379.20	2.66523e-06	0.24417	1.63699e-46	NA	NA	0.000525346	6.67003e-05	0.00149881	0.000189799	NA
ENSG00000164867.11	1.20232e-07	0.26463	NA	NA	NA	NA	0.0140717	1.20672e-05	NA	5.90974e-05
ENSG00000129422.14	1.67692e-06	0.251453	2.42519e-08	NA	NA	0.00273374	NA	0.000167291	NA	3.48659e-05
ENSG00000173530.6	0.000187158	0.262209	5.16563e-25	NA	0.00167073	NA	NA	0.00023765	0.00834317	0.000225105
ENSG00000134013.15	4.36382e-19	0.550973	0.0344634	0.0468463	NA	0.010765	NA	0.000554459	NA	6.33644e-05
ENSG00000120875.9	2.8066e-07	0.273025	NA	0.00142727	NA	0.0164728	NA	0.0044791	NA	0.00134271
ENSG00000187840.5	1.04455e-06	0.245882	1.74419e-14	NA	9.54567e-05	NA	NA	0.000240496	NA	0.000228807
ENSG00000077782.20	5.8704e-05	0.211978	1.37619e-11	NA	NA	0.00414138	0.0206668	0.000445785	NA	0.000163662
ENSG00000083168.11	2.18395e-07	0.238849	2.22854e-101	0.0127873	5.36128e-06	NA	NA	NA	NA	NA
ENSG00000104738.17	1.19298e-05	0.223735	1.68874e-57	0.00522066	NA	0.0210197	0.0294334	NA	NA	NA
ENSG00000164687.11	2.06509e-11	0.349047	NA	NA	NA	0.0395756	NA	0.000649127	NA	4.92415e-05
ENSG00000156804.7	2.87137e-05	0.266019	1.5672e-34	NA	NA	0.00781163	7.56373e-05	0.0089902	0.000270254	0.0110134
ENSG00000173334.4	1.38372e-08	0.333316	2.33584e-37	0.0293501	0.000770428	NA	0.0119679	NA	NA	0.0481703
ENSG00000107104.18	9.10526e-08	0.266693	0.000637619	NA	NA	0.00632707	NA	0.000217428	NA	3.3944e-05
ENSG00000147862.17	3.20527e-07	0.212513	NA	NA	NA	NA	NA	7.15154e-07	NA	4.87368e-06
ENSG00000165092.13	1.89978e-08	0.345524	0.000503102	NA	0.00766817	0.041863	0.0187746	0.000565256	NA	4.05852e-05
ENSG00000106853.20	4.64898e-13	0.337655	9.96952e-06	0.0492466	NA	0.0242893	NA	0.00350405	NA	0.000731213
ENSG00000136868.11	2.50217e-05	0.218441	5.46915e-60	NA	3.50004e-06	0.0241185	3.10374e-06	0.0348135	NA	NA
ENSG00000136848.17	6.16054e-10	0.223546	8.31498e-11	NA	NA	0.0490704	NA	0.00302741	NA	0.000502667
ENSG00000044574.8	0.000173815	0.219827	7.09121e-95	0.0469054	NA	0.0342523	NA	0.00863871	NA	0.00363216
ENSG00000106991.13	1.87131e-27	0.636388	1.47206e-29	NA	NA	0.00102042	NA	8.71718e-07	NA	1.88865e-08
ENSG00000107130.10	1.13689e-10	0.283749	8.16144e-09	NA	NA	NA	NA	6.09401e-10	NA	1.47273e-08
ENSG00000130635.15	4.86082e-19	0.502712	NA	NA	NA	0.00463824	NA	8.26e-05	NA	5.99674e-06
ENSG00000212743.2	4.55822e-06	0.218438	2.10791e-39	9.79986e-06	NA	5.42654e-05	NA	NA	NA	NA
ENSG00000165609.13	0.000149875	0.20117	6.42552e-41	0.0089859	0.00147152	NA	0.00673755	NA	NA	NA
ENSG00000151465.14	1.63831e-06	0.24908	5.69538e-57	4.68322e-05	0.000363757	NA	NA	NA	0.000433529	NA
ENSG00000228302.2	0.00194025	0.213823	2.22324e-08	NA	NA	NA	0.00368982	0.0264558	0.00286453	NA
ENSG00000229124.6	6.48587e-07	0.249435	1.56524e-49	NA	NA	0.0139833	7.01709e-06	NA	7.81618e-06	NA
ENSG00000148450.13	2.33209e-07	0.237906	8.81279e-36	0.00229588	1.28426e-05	NA	NA	NA	NA	NA
ENSG00000165757.9	8.43326e-16	0.369771	1.75059e-06	NA	NA	0.0296292	NA	0.000886615	NA	8.33506e-05
ENSG00000183621.15	9.85866e-07	0.230799	2.06589e-75	1.71271e-06	NA	NA	NA	0.00571297	NA	NA
ENSG00000099250.18	6.0341e-15	0.445842	NA	NA	NA	NA	NA	8.81532e-12	NA	1.70243e-10
ENSG00000239883.8	0.000621791	0.202257	9.00948e-20	NA	0.000233808	0.00892446	0.00109994	0.0140021	0.00357601	NA
ENSG00000099282.10	8.14191e-11	0.256121	0.000279092	NA	NA	0.00885521	NA	0.000296216	NA	3.97703e-05
ENSG00000156113.23	7.76052e-05	0.249637	NA	NA	0.00533983	NA	0.00344328	0.000861184	NA	NA
ENSG00000151208.17	1.20464e-06	0.249122	1.02809e-19	NA	1.83984e-06	0.0403277	NA	0.0217298	0.000301732	0.0201062
ENSG00000122378.14	8.57002e-15	0.471973	2.22025e-06	NA	NA	0.00977664	NA	0.000126701	NA	1.0687e-05
ENSG00000173269.14	1.18724e-28	0.652233	1.13281e-05	NA	NA	NA	NA	1.1394e-09	NA	2.13469e-07
ENSG00000198682.13	5.03729e-07	0.300075	4.76971e-19	0.0105603	NA	0.00501329	NA	0.000638527	NA	0.000147861
ENSG00000177697.19	3.11901e-05	0.220561	3.43558e-50	NA	NA	0.0415139	NA	0.00294045	NA	0.000708794
ENSG00000130600.18	2.67805e-15	0.560343	NA	NA	NA	2.83825e-06	NA	7.06894e-05	0.00598584	NA
ENSG00000110315.7	0.000502682	0.212389	1.4446e-49	NA	0.0414496	0.00315402	0.0220769	0.00835741	NA	0.0162849
ENSG00000049449.9	2.82458e-10	0.386156	4.93201e-07	NA	NA	0.0210104	NA	0.000431607	NA	4.84256e-05
ENSG00000026508.18	3.81402e-08	0.265589	2.05957e-127	1.24261e-06	NA	NA	NA	2.88624e-06	NA	NA
ENSG00000157570.11	5.74117e-07	0.268878	1.62785e-37	NA	0.0132286	0.0016906	0.00602734	NA	0.00601442	NA
ENSG00000110492.15	1.80247e-11	0.290287	0.00074634	NA	NA	0.0147956	NA	0.000496228	NA	6.19994e-05
ENSG00000149115.14	1.88721e-05	0.229059	3.04693e-41	NA	NA	0.00275503	NA	0.000322173	NA	0.000177473
ENSG00000156575.2	4.67037e-08	0.311084	7.84161e-06	0.0444849	2.71516e-05	NA	NA	NA	NA	NA
ENSG00000221968.9	0.000254905	0.21401	1.45734e-20	NA	NA	0.0244256	0.00311387	0.00539497	0.0104699	0.00282476
ENSG00000168002.12	5.63413e-08	0.25647	6.84431e-86	NA	NA	0.00431152	0.00109245	NA	NA	NA
ENSG00000133316.15	6.89837e-06	0.219481	5.52023e-89	0.000110894	NA	NA	NA	0.00405756	NA	0.0193062
ENSG00000173457.11	1.44279e-05	0.251398	2.03751e-37	NA	NA	0.0103278	NA	0.00135617	NA	0.000782235
ENSG00000172500.12	1.89291e-05	0.243141	2.63444e-44	NA	0.00552046	0.00699035	0.00364038	NA	0.00559983	0.0311809
ENSG00000167792.12	4.75295e-06	0.224571	1.82054e-77	0.0220455	NA	0.030881	0.00878313	NA	NA	NA
ENSG00000110092.3	4.12101e-20	0.464956	0.00368382	NA	NA	0.0214166	NA	0.000441059	NA	3.31906e-05
ENSG00000149257.14	0.000331	0.327543	2.34898e-10	NA	0.0113741	0.00568054	NA	0.000602253	0.0374586	0.000187159
ENSG00000137507.11	7.4415e-07	0.209939	NA	NA	NA	NA	NA	5.01113e-07	NA	2.24172e-06
ENSG00000150687.12	1.16862e-36	0.642825	0.0023804	NA	NA	0.0318108	NA	0.000455786	NA	7.16118e-05
ENSG00000109861.16	4.44783e-07	0.249312	3.37144e-86	NA	NA	0.00565891	4.10356e-05	NA	7.71981e-05	NA
ENSG00000196611.5	6.38538e-23	0.574303	0.00015156	NA	NA	NA	0.0204417	1.22936e-05	0.0309818	0.000141876
ENSG00000019144.19	1.54889e-22	0.467778	3.52417e-07	NA	NA	0.0362309	NA	0.00113889	NA	0.000107753
ENSG00000076706.17	3.56036e-24	0.604094	0.000282603	NA	NA	0.0349466	NA	0.000140498	NA	4.55798e-06
ENSG00000149564.12	3.64454e-05	0.254848	3.97622e-10	NA	0.0212724	NA	0.00921816	0.00593449	0.00631852	0.0120134
ENSG00000151503.12	6.81392e-06	0.223945	1.96135e-68	0.000311892	0.000287393	NA	NA	0.0377014	0.000468308	NA
ENSG00000011105.14	9.14768e-05	0.214048	3.56388e-07	NA	0.0339197	0.0042047	0.00851732	NA	0.00298754	NA
ENSG00000110799.13	6.81821e-20	0.607818	3.55066e-15	0.0320825	NA	0.00581174	NA	0.000355514	NA	4.94437e-05
ENSG00000010278.14	2.0587e-08	0.310149	3.07437e-56	NA	NA	NA	NA	1.04136e-06	NA	4.60782e-06
ENSG00000111796.3	5.36649e-07	0.211323	1.12091e-16	0.00513108	NA	NA	0.00120236	NA	0.00583253	NA
ENSG00000111261.14	1.06279e-06	0.22296	1.33481e-43	0.0142132	1.69996e-05	NA	NA	NA	NA	NA
ENSG00000134531.10	3.74583e-15	0.462229	4.2105e-10	NA	NA	0.0060777	NA	5.98702e-05	NA	3.66881e-06
ENSG00000111341.9	6.96478e-19	0.433734	6.83057e-07	NA	NA	0.0300108	NA	0.00125818	NA	0.000139462
ENSG00000202187.1	0.0023493	0.261313	0.000151804	NA	NA	NA	NA	0.00115272	NA	0.00475381
ENSG00000050405.13	2.57771e-05	0.216095	1.02789e-23	0.00286653	NA	NA	NA	9.69446e-06	NA	1.72964e-05
ENSG00000139567.12	5.26483e-23	0.512736	0.00614439	NA	NA	0.0385815	NA	0.000425962	NA	2.0743e-05
ENSG00000111077.17	1.37066e-06	0.242423	1.02586e-20	NA	0.0311828	NA	NA	2.93775e-05	NA	8.60853e-05
ENSG00000167778.9	1.04605e-06	0.253429	2.10191e-63	NA	NA	NA	8.95016e-05	0.00964213	0.000184142	NA
ENSG00000111602.12	1.07883e-05	0.219027	7.14844e-31	0.0192074	0.0175367	0.0375988	0.00358817	NA	NA	NA
ENSG00000135452.10	9.04846e-06	0.238193	5.1899e-72	NA	NA	0.00625565	1.97871e-06	0.00478669	4.60041e-06	0.00459618
ENSG00000196935.9	3.33485e-05	0.203061	2.24986e-07	0.00519388	NA	0.00898778	0.00220255	0.00807043	0.00454377	0.0080615
ENSG00000149948.13	6.22757e-10	0.262061	2.69673e-07	NA	NA	NA	NA	1.60856e-09	NA	2.89936e-08
ENSG00000127329.15	4.17765e-16	0.410053	0.00121933	NA	NA	0.0145865	NA	0.000691773	NA	8.74071e-05
ENSG00000139289.13	6.61815e-10	0.222568	NA	NA	NA	0.0229796	NA	0.000353091	NA	2.35275e-05
ENSG00000111328.7	4.60594e-07	0.305488	1.13453e-56	NA	NA	0.0141607	NA	0.000469728	NA	9.46375e-05
ENSG00000132964.12	0.000842182	0.204441	1.04155e-38	NA	0.00701967	0.0195105	0.00147268	0.0335294	NA	NA
ENSG00000102755.12	5.01038e-08	0.346261	4.283e-18	NA	NA	0.0195908	NA	0.00077351	NA	0.000122167
ENSG00000132965.9	2.49318e-06	0.211018	2.92786e-67	0.00822114	NA	NA	5.84507e-05	NA	NA	NA
ENSG00000133110.15	6.76643e-06	0.396355	0.00104399	NA	NA	0.000220977	NA	0.00111945	NA	NA
ENSG00000236778.7	0.000234824	0.203573	2.33035e-10	NA	0.00451318	0.0185738	0.0146834	0.0375481	0.0477221	NA
ENSG00000276644.5	4.65466e-06	0.214273	4.41817e-50	0.0128683	6.57076e-05	NA	NA	NA	NA	NA
ENSG00000125266.7	2.85967e-18	0.418944	1.74084e-07	NA	NA	0.0413961	NA	0.00238482	NA	0.000328024
ENSG00000187498.16	1.20033e-96	0.803542	0.00132843	NA	NA	0.0232701	NA	0.000334618	NA	1.84415e-05
ENSG00000134871.18	1.22858e-77	0.772752	0.0260486	0.036949	NA	0.00830925	NA	0.000298077	NA	2.18744e-05
ENSG00000126217.21	2.30031e-05	0.205351	2.52071e-26	0.00346238	0.00673378	0.00651692	0.00310472	NA	NA	NA
ENSG00000184497.12	7.34901e-06	0.202967	NA	0.035849	NA	0.0251814	NA	0.00503988	NA	0.00168651
ENSG00000129538.14	1.39187e-12	0.285701	2.62898e-08	NA	NA	0.042063	NA	0.0013794	NA	0.000145787
ENSG00000157227.13	5.03612e-45	0.720609	NA	0.0420699	NA	0.00566095	NA	8.04246e-05	NA	2.92965e-06
ENSG00000100450.13	5.63295e-11	0.262621	0.00300811	0.0422676	NA	NA	0.000131381	NA	0.00162049	NA
ENSG00000100503.23	2.67788e-06	0.202983	4.95585e-118	0.00624999	NA	NA	NA	NA	3.62856e-05	NA
ENSG00000100612.14	0.000895698	0.221899	2.39889e-48	NA	NA	NA	0.00176019	0.0317735	0.000907848	NA
ENSG00000100558.9	5.10789e-05	0.219889	6.49762e-30	NA	0.00269477	0.00138643	0.0162739	0.00526605	NA	NA
ENSG00000119681.12	3.52615e-09	0.375572	1.05736e-37	NA	NA	0.0107155	NA	0.000266211	NA	4.00671e-05
ENSG00000119630.14	4.42271e-13	0.453248	0.0497393	NA	NA	NA	NA	8.83264e-10	NA	1.25767e-08
ENSG00000100600.15	7.48704e-08	0.301353	7.83464e-30	NA	NA	0.0124369	NA	0.00035862	NA	6.91672e-05
ENSG00000242894.3	1.17828e-05	0.218973	3.20205e-05	NA	NA	NA	0.000439327	0.00299508	0.000133261	NA
ENSG00000185567.7	2.30082e-06	0.253053	0.00011487	NA	NA	NA	NA	8.58237e-07	NA	1.92243e-06
ENSG00000184916.9	2.62364e-10	0.326583	NA	NA	NA	0.0470199	NA	0.00185747	NA	0.000303899
ENSG00000182809.10	1.09081e-12	0.424989	3.1617e-11	NA	NA	0.0209232	NA	0.000349944	NA	3.55609e-05
ENSG00000137801.10	9.45167e-06	0.242755	2.84503e-37	NA	0.000740408	NA	0.00856413	0.00320916	NA	0.00426555
ENSG00000247556.6	0.00119087	0.21802	1.0941e-54	NA	0.00857821	0.00331366	0.0109975	0.0130894	0.0210313	0.0278001
ENSG00000137815.14	4.52849e-08	0.251488	1.71586e-94	0.020077	8.33913e-07	NA	NA	NA	NA	NA
ENSG00000166147.13	6.21378e-06	0.241291	3.49943e-24	5.80349e-06	NA	NA	NA	NA	NA	0.0329526
ENSG00000183578.7	8.21519e-13	0.391603	2.58387e-05	0.00233416	NA	0.0189733	NA	0.00306288	NA	0.000666652
ENSG00000137834.15	1.87693e-22	0.490422	0.00108098	NA	NA	0.0260869	NA	0.000354394	NA	1.96001e-05
ENSG00000137831.15	6.77847e-12	0.287141	6.98803e-07	NA	NA	0.0300546	NA	0.00152661	NA	0.000230834
ENSG00000136378.15	8.37186e-09	0.221404	1.82131e-07	NA	NA	NA	NA	1.75332e-08	NA	1.95013e-07
ENSG00000136383.6	1.3909e-08	0.285779	NA	NA	NA	NA	NA	1.97461e-08	NA	1.06307e-07
ENSG00000258632.2	1.3415e-07	0.233915	6.5171e-10	0.00236744	0.0033018	NA	0.020705	0.0297403	NA	NA
ENSG00000161996.19	1.10004e-07	0.272739	1.15497e-27	0.0111557	NA	0.0128069	0.00380953	NA	NA	NA
ENSG00000007376.8	7.0254e-06	0.225087	3.60646e-58	NA	NA	0.0344266	0.00581655	NA	0.0177839	NA
ENSG00000065054.14	5.42526e-13	0.332178	0.00189429	NA	NA	0.0315822	NA	0.000947871	NA	0.000111469
ENSG00000006327.13	2.05115e-07	0.266296	0.0256223	NA	NA	NA	0.0239659	0.000484609	0.0246455	0.00156434
ENSG00000103319.12	1.28202e-06	0.228891	2.49438e-61	0.00901882	NA	0.0215339	0.00820999	NA	NA	NA
ENSG00000069329.17	2.55808e-06	0.234798	7.21562e-101	0.00294241	NA	NA	0.0212334	0.0375904	NA	NA
ENSG00000087245.13	2.74448e-28	0.707334	0.000346622	NA	NA	NA	NA	8.12884e-08	NA	4.3726e-06
ENSG00000205336.11	4.06941e-06	0.302003	3.32811e-19	NA	0.00340725	NA	0.0294476	0.000520382	NA	0.000678149
ENSG00000260467.1	2.58278e-07	0.201343	3.38645e-22	0.0372575	2.50904e-06	NA	NA	NA	NA	NA
ENSG00000181019.13	6.83189e-16	0.484101	NA	NA	NA	0.0445774	NA	0.000614484	NA	4.23999e-05
ENSG00000261556.9	0.000522709	0.20764	4.76629e-17	NA	0.00373896	0.00178975	0.0100117	0.00510237	0.0262973	NA
ENSG00000166747.12	1.05467e-06	0.246544	1.40991e-96	0.00476222	0.00887524	NA	NA	0.0471374	NA	NA
ENSG00000050820.17	4.9908e-19	0.46865	9.51484e-09	NA	NA	NA	NA	5.97142e-13	NA	6.95733e-11
ENSG00000140945.17	2.17919e-10	0.277904	0.000311726	NA	NA	NA	NA	6.8074e-10	NA	7.90984e-09
ENSG00000131153.9	4.87756e-07	0.217153	2.68883e-10	0.0113127	NA	NA	NA	NA	0.00353974	0.0288336
ENSG00000280136.2	6.41255e-07	0.202928	9.49011e-10	1.38226e-05	NA	NA	NA	NA	NA	NA
ENSG00000197879.16	1.71126e-05	0.269869	5.30174e-47	0.0492909	NA	0.0118008	NA	0.00174148	NA	0.000516954
ENSG00000129250.12	8.03538e-05	0.236792	7.7715e-39	NA	0.00254097	NA	0.00638773	0.00050181	0.0146534	0.00106715
ENSG00000161940.10	4.10506e-15	0.378639	1.03215e-08	NA	NA	NA	NA	4.96169e-12	NA	3.50548e-10
ENSG00000125430.9	7.43233e-06	0.2652	1.58174e-38	0.0112927	0.00128768	NA	NA	NA	0.00959728	0.0132981
ENSG00000109099.15	1.56317e-10	0.307569	3.74409e-06	NA	NA	NA	NA	9.83846e-10	NA	1.85275e-08
ENSG00000108578.15	0.000115117	0.211598	8.75081e-39	0.00116522	0.0119861	0.00548112	0.00455879	NA	NA	0.0318376
ENSG00000108691.9	3.55963e-06	0.283589	3.51816e-07	NA	NA	NA	NA	1.26606e-05	NA	0.000185963
ENSG00000277972.1	2.05466e-05	0.200366	1.48068e-20	NA	NA	0.0273487	3.06322e-05	0.0363467	NA	NA
ENSG00000141753.7	1.07153e-30	0.639605	NA	NA	NA	0.00510205	NA	5.1405e-05	NA	2.44976e-06
ENSG00000177469.13	1.3409e-34	0.66446	NA	NA	NA	0.00544888	NA	2.27486e-05	NA	7.07173e-07
ENSG00000108828.16	6.09241e-05	0.236166	8.00273e-69	NA	NA	0.0404518	NA	0.00345148	NA	0.000979709
ENSG00000264920.1	0.00044533	0.204866	1.10141e-05	NA	0.000893502	0.0111385	0.00161258	0.00586382	0.00430393	0.00645917
ENSG00000108654.14	2.61787e-06	0.227027	4.98671e-116	NA	0.00179175	NA	0.0145061	NA	NA	0.0268436
ENSG00000189159.16	4.409e-05	0.217729	2.24305e-48	0.000121304	0.0395185	NA	0.0187623	NA	0.0108135	NA
ENSG00000176170.13	5.12523e-11	0.42896	3.7363e-09	NA	0.0199975	NA	0.00253087	0.000335246	0.000875216	0.000645666
ENSG00000182534.13	1.15859e-06	0.258129	1.04604e-16	0.0154794	NA	NA	NA	0.0338596	NA	0.0220816
ENSG00000176014.12	1.0866e-05	0.273564	1.68864e-48	NA	NA	0.00329856	NA	0.00021306	NA	5.29614e-05
ENSG00000175354.20	1.36751e-06	0.227265	3.67561e-96	5.28999e-06	NA	6.11747e-06	NA	NA	NA	NA
ENSG00000215421.9	3.87176e-12	0.376172	1.49107e-114	1.62807e-09	NA	NA	NA	7.32941e-05	NA	0.000923401
ENSG00000181588.16	4.43313e-06	0.239683	0.0125751	NA	NA	0.0409553	NA	0.00646821	NA	0.00354311
ENSG00000178297.13	6.07792e-05	0.26077	9.07663e-32	0.0015695	NA	NA	0.0105924	NA	NA	NA
ENSG00000174917.8	2.00065e-05	0.213354	1.90887e-29	0.0131865	0.00759779	0.0110879	NA	0.0247126	NA	NA
ENSG00000125648.15	2.67256e-06	0.214373	1.92346e-17	0.00876883	NA	0.0140586	0.0052418	0.0413762	0.00185736	NA
ENSG00000167772.12	1.49992e-13	0.292903	3.14913e-05	NA	NA	0.0144101	NA	0.000260591	NA	2.18911e-05
ENSG00000130158.14	1.24655e-10	0.345948	NA	NA	NA	0.0147125	NA	0.000276024	NA	2.48014e-05
ENSG00000123159.16	7.45748e-08	0.277141	5.83045e-36	0.00741165	NA	0.000969052	0.00746693	NA	NA	0.0102946
ENSG00000167460.16	1.80884e-05	0.246714	6.48361e-58	NA	0.0104889	NA	0.0280244	0.00190367	0.0393355	0.00347236
ENSG00000105717.14	6.41611e-07	0.200512	9.52645e-15	0.000960132	0.000190734	NA	0.000174306	0.00578857	NA	NA
ENSG00000105202.9	8.14739e-06	0.225062	3.61639e-68	0.0107974	NA	0.0114824	0.0312138	NA	NA	NA
ENSG00000275395.5	5.25909e-06	0.214334	3.84314e-40	0.0240071	2.5666e-05	NA	0.000144174	NA	NA	NA
ENSG00000167601.12	1.4131e-09	0.264145	2.26936e-05	NA	NA	0.0444029	NA	0.00225967	NA	0.000307457
ENSG00000204933.3	7.69543e-07	0.348783	NA	1.60462e-06	NA	0.00476952	NA	NA	NA	NA
ENSG00000062822.13	4.63999e-06	0.228337	1.82289e-56	0.0407817	NA	0.0293731	0.00991665	NA	NA	NA
ENSG00000203326.11	0.000137121	0.225852	8.48254e-09	0.00748792	0.00226999	NA	0.00574555	NA	0.0142469	NA
ENSG00000089195.15	7.01381e-05	0.207173	5.15254e-50	0.0259418	NA	0.0349107	0.0401027	NA	NA	NA
ENSG00000125845.7	7.05139e-10	0.287634	1.0368e-09	NA	NA	NA	NA	3.83635e-09	NA	1.22847e-07
ENSG00000101384.12	9.54144e-10	0.409224	8.60654e-33	0.00704893	NA	0.00525213	NA	0.000472061	NA	8.74048e-05
ENSG00000125868.16	2.50153e-06	0.285398	1.03275e-63	NA	NA	0.0120365	NA	0.000525359	NA	0.000122922
ENSG00000188559.15	2.1496e-06	0.220951	1.63149e-77	0.0403966	1.88264e-05	NA	NA	NA	NA	NA
ENSG00000227195.10	1.12433e-12	0.492481	NA	NA	NA	NA	NA	8.92476e-09	NA	NA
ENSG00000125968.9	1.6558e-17	0.450984	0.000975162	NA	NA	0.0436486	NA	0.00209486	NA	0.000271715
ENSG00000101000.6	1.53969e-10	0.284186	0.000125979	NA	NA	NA	NA	6.58374e-10	NA	8.3366e-09
ENSG00000124216.4	5.01609e-10	0.272909	6.90828e-11	NA	NA	NA	NA	1.93318e-09	NA	5.41455e-08
ENSG00000054793.13	4.84442e-06	0.234495	7.3694e-40	0.0356396	5.97259e-05	NA	NA	NA	NA	NA
ENSG00000022277.12	4.3846e-07	0.224511	2.34542e-103	0.0444049	NA	NA	1.76873e-06	NA	NA	NA
ENSG00000124225.16	3.95897e-05	0.240079	2.47449e-16	NA	NA	0.0464476	NA	0.00338591	NA	0.000677228
ENSG00000101188.5	0.00013982	0.222414	0.000441432	0.00109223	NA	NA	0.00357644	NA	0.00535411	NA
ENSG00000142192.21	2.48867e-06	0.24725	5.45531e-86	NA	NA	NA	NA	1.2244e-05	NA	1.5983e-05
ENSG00000159259.8	2.49575e-08	0.284138	1.08263e-10	NA	0.000153559	NA	NA	0.035206	NA	NA
ENSG00000183255.12	0.000195836	0.202993	3.98478e-61	0.00122724	0.0384856	NA	0.0113377	NA	0.00535588	NA
ENSG00000184113.9	3.85522e-07	0.262002	2.60052e-06	NA	0.0089014	NA	0.00944976	0.000255859	0.00855973	0.000943378
ENSG00000100292.17	3.89593e-07	0.259414	4.99944e-64	NA	NA	NA	NA	2.91876e-05	NA	0.000109126
ENSG00000100297.16	9.51996e-06	0.208637	1.01139e-77	0.0452931	NA	NA	1.86139e-05	NA	NA	NA
ENSG00000100320.23	2.18675e-12	0.340749	0.0166336	NA	NA	0.0127442	NA	0.000550505	NA	7.46778e-05
ENSG00000100379.17	0.000192843	0.225267	1.77852e-13	0.00275955	0.0184229	0.00814974	0.0251685	NA	0.0446695	0.0362518
ENSG00000100311.16	3.69209e-14	0.474518	0.036606	NA	0.0083859	NA	0.00594429	1.26969e-06	0.00620255	9.62172e-06
ENSG00000242247.11	1.97092e-07	0.275732	8.11369e-64	0.0010655	0.0220162	NA	NA	0.0112114	NA	NA
ENSG00000251322.7	1.94004e-13	0.348871	0.00469366	NA	NA	0.0203147	NA	0.000372414	NA	2.63858e-05
ENSG00000102010.15	1.02265e-07	0.250915	1.10658e-42	0.0280146	1.47625e-06	NA	NA	NA	NA	NA
ENSG00000123131.13	7.09281e-06	0.256067	1.42612e-15	NA	NA	NA	0.0130065	1.24827e-05	NA	2.50657e-05
ENSG00000158352.15	7.12961e-08	0.24494	2.80297e-15	NA	0.000135934	NA	NA	2.16991e-05	NA	6.95305e-05
ENSG00000155659.15	0.000123399	0.209921	9.54994e-19	0.00012663	0.0266305	NA	0.0157818	NA	NA	NA
ENSG00000185222.10	2.07941e-15	0.37529	7.916e-08	NA	NA	0.0406914	NA	0.00323812	NA	0.000593617
ENSG00000102024.18	2.42109e-43	0.66994	0.000228333	NA	NA	0.0408503	NA	0.00214607	NA	0.000263613
ENSG00000156504.16	0.000916807	0.202855	5.97104e-34	NA	0.00226609	0.00640854	0.00469243	0.0134264	0.0118117	NA
ENSG00000155959.11	4.02579e-05	0.235772	4.72891e-25	0.00949152	0.00504193	NA	0.0099713	NA	0.0238119	NA
ENSG00000211459.2	2.57291e-05	0.346301	1.00613e-06	NA	0.0090927	1.79423e-05	0.0019272	0.000139597	0.00160183	0.000612424
A temporal analysis package (MaSigPro) for genome expression data was used; an R-squared threshold of 0.2 and three degrees of freedom were applied.

## Sheet: eTable 12 Cluster 1
Ingenuity Canonical Pathways	-log(p-value)	zScore	Ratio	Molecules
Cell Cycle Control of Chromosomal Replication	5.23		0.0714	MCM3,MCM4,MCM5,POLD1
NER (Nucleotide Excision Repair, Enhanced Pathway)	3.04		0.0333	CHAF1B,POLD1,POLR2G
Methylglyoxal Degradation III	2.71		0.0645	AKR1B1,PRXL2B
D-glucuronate Degradation I	2.08		0.25	AKR1B1
Citrulline-Nitric Oxide Cycle	1.98		0.2	NOS3
Galactose Degradation I (Leloir Pathway)	1.98		0.2	GALM
AMPK Signaling	1.84		0.0124	EEF2K,EIF4EBP1,NOS3
Sucrose Degradation V (Mammalian)	1.73		0.111	GALM
Superpathway of Citrulline Metabolism	1.51		0.0667	NOS3
Insulin Receptor Signaling	1.45		0.0143	EIF4EBP1,PPP1R14B
Mismatch Repair in Eukaryotes	1.43		0.0556	POLD1
Dilated Cardiomyopathy Signaling Pathway	1.4		0.0133	DAG1,LMNA
Apelin Cardiac Fibroblast Signaling Pathway	1.32		0.0435	NOS3

[truncated: 13 more sheets: eTable 12 Cluster 2, eTable 12 Cluster 3, eTable 12 Cluster 4, eTable 13, eTable 14 Cluster 1, eTable 14 Cluster 2, eTable 14 Cluster 3, eTable 14 Cluster 4, eTable 14 Cluster 5 , eTable 14 Cluster 6, eTable 14 Cluster 7, eTable 14 Cluster 8, eTable 14 Cluster 9]
